# Supplementary material for: The Impact of Different Inoculation Schemes on the Microbiota, Physicochemical and Sensory Characteristics of Greek Kopanisti Cheese throughout Production and Ripening
Source: Microorganisms. 2022 Dec 26;11(1):66. doi: 10.3390/microorganisms11010066 (PMC9863000; doi:10.3390/microorganisms11010066)
Supplement: Supplementary file 1 [file microorganisms-11-00066-s001.zip]

Archive with 3 entries (3 files):
- Supplementary Figure S1.pptx
- Supplementary Tables S1 and S5.pdf
- Supplementary Tables S2-S4.xlsx
