# Supplementary material for: The Impact of Different Inoculation Schemes on the Microbiota, Physicochemical and Sensory Characteristics of Greek Kopanisti Cheese throughout Production and Ripening
Source: Microorganisms. 2022 Dec 26;11(1):66. doi: 10.3390/microorganisms11010066 (PMC9863000; doi:10.3390/microorganisms11010066)
Supplement: Supplementary file 1 [file microorganisms-11-00066-s001.zip › Supplementary Tables S2-S4.xlsx]

## Sheet: Table S2A
Table S2A. Identification of bacteria isolated from pasteurized milk and Kopanisti A, B, C and D cheese samples during ripening (Day 1, 7, 21 and 35). Isolates in red letters have been selected for taxonomic identification at the species level by 16S rRNA gene sequencing
Pasteurized milk			Kopanisti A				Kopanisti B				Kopanisti C				Kopanisti D
Colony ID	Bacteria Species		Colony ID	rep-group	Bacteria Species		Colony ID	rep-group	Bacteria Species		Colony ID	rep-group	Bacteria Species		Colony ID	rep-group	Bacteria Species
Milk_1	Leuconostoc lactis/garlicum		D1.1	6	Lacticaseibacillus casei/paracasei/rhamnosus		D1.1	7	Lactococcus lactis		D1.1	1	Lactococcus lactis		D1.1	3	Weissella viridescens
Milk_2	Lacticaseibacillus casei/paracasei/rhamnosus		D1.2	7	Lactococcus lactis		D1.2	7	Lactococcus lactis		D1.2	4	Lacticaseibacillus casei/paracasei		D1.2	3	Weissella viridescens
Milk_3	Leuconostoc lactis/garlicum		D1.3	1	Lacticaseibacillus casei/paracasei/rhamnosus		D1.3	3	Lacticaseibacillus casei/paracasei		D1.3	2	Lactococcus lactis		D1.3	4	Weissella viridescens
Milk_4	Streptococcus gallolyticus/ macedonicus		D1.4	1	Lacticaseibacillus casei/paracasei/rhamnosus		D1.4	7	Lactococcus lactis		D1.4	5	Lacticaseibacillus casei/paracasei		D1.4	7	Weissella viridescens
Milk_5	Leuconostoc mesenteroides		D1.5	7	Lactococcus lactis		D1.5	1	Lacticaseibacillus casei/paracasei		D1.5	1	Lactococcus lactis		D1.5	5	not identified
Milk_6	Lactococcus lactis		D1.6	3	Lacticaseibacillus casei/paracasei/rhamnosus		D1.6	1	Lacticaseibacillus casei/paracasei		D1.6	1	Lactococcus lactis		D1.6	16	Lacticaseibacillus casei/paracasei/rhamnosus
Milk_7	Lactococcus raffinolactis		D1.7	9	Lactococcus lactis		D1.7	2	Lacticaseibacillus casei/paracasei		D1.7	1	Lactococcus lactis		D1.7	12	Streptococcus thermophilus
Milk_8	Lactococcus lactis		D1.8	4	not identified		D1.8	7	Lactococcus lactis		D1.8	1	Lactococcus lactis		D1.8	6	not identified
Milk_9	Lactococcus raffinolactis		D1.9	3	Lacticaseibacillus casei/paracasei/rhamnosus		D1.9	3	Lacticaseibacillus casei/paracasei		D1.9	5	Lacticaseibacillus casei/paracasei
Milk_10	Streptococcus thermophilus		D1.10	3	Lacticaseibacillus casei/paracasei/rhamnosus		D1.10	3	Lacticaseibacillus casei/paracasei		D1.10	5	Lacticaseibacillus casei/paracasei		D7.1	13	Lactiplantibacillus plantarum/paraplantarum/pentosus
Milk_11	Lactococcus lactis														D7.2	13	Lactiplantibacillus plantarum/paraplantarum/pentosus
Milk_12	Lactococcus lactis		D7.1	1	Lacticaseibacillus casei/paracasei/rhamnosus		D7.1	3	Lacticaseibacillus casei/paracasei		D7.1	5	Lacticaseibacillus casei/paracasei		D7.3	4	Weissella viridescens
Milk_13	Lactococcus lactis		D7.2	2	Lacticaseibacillus casei/paracasei/rhamnosus		D7.2	3	Lacticaseibacillus casei/paracasei		D7.2	5	Lacticaseibacillus casei/paracasei		D7.4	4	Weissella viridescens
Milk_14	Lactococcus lactis		D7.3	1	Lacticaseibacillus casei/paracasei/rhamnosus		D7.3	3	Lacticaseibacillus casei/paracasei		D7.3	5	Lacticaseibacillus casei/paracasei		D7.5	4	Weissella viridescens
Milk_15	Lactococcus lactis		D7.4	1	Lacticaseibacillus casei/paracasei/rhamnosus		D7.4	3	Lacticaseibacillus casei/paracasei		D7.4	5	Lacticaseibacillus casei/paracasei		D7.6	12	Streptococcus thermophilus
Milk_16	Leuconostoc lactis / garlicum		D7.5	5	Lacticaseibacillus casei/paracasei/rhamnosus		D7.5	1	Lacticaseibacillus casei/paracasei		D7.5	5	Lacticaseibacillus casei/paracasei		D7.7	12	Streptococcus thermophilus
Milk_17	Lactococcus lactis		D7.6	10	Streptococcus thermophilus		D7.6	1	Lacticaseibacillus casei/paracasei		D7.6	3	Lacticaseibacillus casei/paracasei		D7.8	12	Streptococcus thermophilus
			D7.7	6	Lacticaseibacillus casei/paracasei/rhamnosus		D7.7	2	Lacticaseibacillus casei/paracasei		D7.7	3	Lacticaseibacillus casei/paracasei		D7.9	10	Lactiplantibacillus plantarum/paraplantarum/pentosus
			D7.8	6	Lacticaseibacillus casei/paracasei/rhamnosus		D7.8	2	Lacticaseibacillus casei/paracasei		D7.8	3	Lacticaseibacillus casei/paracasei		D7.10	13	Lactiplantibacillus plantarum/paraplantarum/pentosus
			D7.9	11	Streptococcus thermophilus		D7.9	3	Lacticaseibacillus casei/paracasei		D7.9	3	Lacticaseibacillus casei/paracasei		D7.11	14	Lacticaseibacillus casei/paracasei/rhamnosus
			D7.10	3	Lacticaseibacillus casei/paracasei/rhamnosus		D7.10	3	Lacticaseibacillus casei/paracasei		D7.10	3	Lacticaseibacillus casei/paracasei
			D7.11	3	Lacticaseibacillus casei/paracasei/rhamnosus						D7.11	5	Lacticaseibacillus casei/paracasei		D21.1	2	Levilactobacillus brevis
			D7.12	1	Lacticaseibacillus casei/paracasei/rhamnosus		D21.1	3	Lacticaseibacillus casei/paracasei		D7.12	5	Lacticaseibacillus casei/paracasei		D21.2	9	Pediococcus pentosaceus
			D7.13	1	Lacticaseibacillus casei/paracasei/rhamnosus		D21.2	5	Lacticaseibacillus casei/paracasei		D7.13	5	Lacticaseibacillus casei/paracasei		D21.3	14	Lacticaseibacillus casei/paracasei/rhamnosus
			D7.14	1	Lacticaseibacillus casei/paracasei/rhamnosus		D21.3	8	Lactococcus lactis		D7.14	5	Lacticaseibacillus casei/paracasei		D21.4	14	Lacticaseibacillus casei/paracasei/rhamnosus
							D21.4	3	Lacticaseibacillus casei/paracasei						D21.5	16	Lacticaseibacillus casei/paracasei/rhamnosus
			D21.1	1	Lacticaseibacillus casei/paracasei/rhamnosus		D21.5	3	Lacticaseibacillus casei/paracasei		D21.1	5	Lacticaseibacillus casei/paracasei		D21.6	1	Levilactobacillus brevis
			D21.2	5	Lacticaseibacillus casei/paracasei/rhamnosus		D21.6	3	Lacticaseibacillus casei/paracasei		D21.2	5	Lacticaseibacillus casei/paracasei		D21.7	1	Levilactobacillus brevis
			D21.3	5	Lacticaseibacillus casei/paracasei/rhamnosus		D21.7	1	Lacticaseibacillus casei/paracasei		D21.3	4	Lacticaseibacillus casei/paracasei		D21.8	10	Lactiplantibacillus plantarum/paraplantarum/pentosus
			D21.4	12	Levilactobacillus brevis		D21.8	1	Lacticaseibacillus casei/paracasei		D21.4	4	Lacticaseibacillus casei/paracasei		D21.9	13	Lactiplantibacillus plantarum/paraplantarum/pentosus
			D21.5	8	Lactococcus lactis		D21.9	2	Lacticaseibacillus casei/paracasei		D21.5	4	Lacticaseibacillus casei/paracasei
			D21.6	3	Lacticaseibacillus casei/paracasei/rhamnosus		D21.10	2	Lacticaseibacillus casei/paracasei		D21.6	4	Lacticaseibacillus casei/paracasei		D35.1	4	Weissella viridescens
			D21.7	9	Lactococcus lactis		D21.11	2	Lacticaseibacillus casei/paracasei		D21.7	4	Lacticaseibacillus casei/paracasei		D35.2	13	Lactiplantibacillus plantarum/paraplantarum/pentosus
			D21.8	3	Lacticaseibacillus casei/paracasei/rhamnosus		D21.12	3	Lacticaseibacillus casei/paracasei		D21.8	4	Lacticaseibacillus casei/paracasei		D35.3	11	Lactiplantibacillus plantarum/paraplantarum/pentosus
			D21.9	14	Lactiplantibacillus plantarum/paraplantarum/pentosus		D21.13	3	Lacticaseibacillus casei/paracasei		D21.9	9	Levilactobacillus brevis		D35.4	14	Lacticaseibacillus casei/paracasei/rhamnosus
			D21.10	1	Lacticaseibacillus casei/paracasei/rhamnosus						D21.10	5	Lacticaseibacillus casei/paracasei		D35.5	16	Lacticaseibacillus casei/paracasei/rhamnosus
							D35.1	9	Levilactobacillus brevis		D21.11	4	Lacticaseibacillus casei/paracasei		D35.6	8	Pediococcus pentosaceus
			D35.1	1	Lacticaseibacillus casei/paracasei/rhamnosus		D35.2	3	Lacticaseibacillus casei/paracasei						D35.7	14	Lacticaseibacillus casei/paracasei/rhamnosus
			D35.2	3	Lacticaseibacillus casei/paracasei/rhamnosus		D35.3	3	Lacticaseibacillus casei/paracasei		D35.1	7	Levilactobacillus brevis		D35.8	15	Lacticaseibacillus casei/paracasei/rhamnosus
			D35.3	3	Lacticaseibacillus casei/paracasei/rhamnosus		D35.4	3	Lacticaseibacillus casei/paracasei		D35.2	7	Levilactobacillus brevis		D35.9	11	Lactiplantibacillus plantarum/paraplantarum/pentosus
			D35.4	14	Lactiplantibacillus plantarum/ paraplantarum/pentosus		D35.5	6	Lacticaseibacillus casei/paracasei		D35.3	8	Levilactobacillus brevis		D35.10	14	Lacticaseibacillus casei/paracasei/rhamnosus
			D35.5	14	Lactiplantibacillus plantarum/paraplantarum/pentosus		D35.6	2	Lacticaseibacillus casei/paracasei		D35.4	4	Lacticaseibacillus casei/paracasei
			D35.6	13	Levilactobacillus brevis		D35.7	2	Lacticaseibacillus casei/paracasei		D35.5	4	Lacticaseibacillus casei/paracasei
			D35.7	3	Lacticaseibacillus casei/paracasei/rhamnosus		D35.8	2	Lacticaseibacillus casei/paracasei		D35.6	6	Lactiplantibacillus plantarum/paraplantarum/pentosus
			D35.8	3	Lacticaseibacillus casei/paracasei/rhamnosus		D35.9	4	Lacticaseibacillus casei/paracasei		D35.7	4	Lacticaseibacillus casei/paracasei
			D35.9	14	Lactiplantibacillus plantarum/ paraplantarum/pentosus		D35.10	4	Lacticaseibacillus casei/paracasei		D35.8	4	Lacticaseibacillus casei/paracasei
			D35.10	14	Lactiplantibacillus plantarum/paraplantarum/pentosus		D35.11	4	Lacticaseibacillus casei/paracasei		D35.9	9	Levilactobacillus brevis
			D35.11	3	Lacticaseibacillus casei/paracasei/rhamnosus						D35.10	9	Levilactobacillus brevis

## Sheet: Table S2B
Table S2B. Identification of yeasts isolated from Kopanisti A, B, C and D cheese samples during ripening (Day 1, 7, 21 and 35). Isolates in red letters have been selected for taxonomic identification at the species level by sequencing the ITS DNA region
Kopanisti A				Kopanisti B				Kopanisti C				Kopanisti D
Colony ID	rep-group	Yeasts Species		Colony ID	rep-group	Yeasts Species		Colony ID	rep-group	Yeasts Species		Colony ID	rep-group	Yeasts Species
D1.1	7	Torulaspora delbrueckii		D1.1	2	Naganishia albida		D1.1	1	Rhodotorula mucilaginosa		D1.1	2	Rhodotorula mucilaginosa
D1.2	6	Rhodotorula mucilaginosa		D1.2	5	Trichosporon asahii		D1.2	5	Torulaspora delbrueckii		D1.3	1	Rhodotorula mucilaginosa
												D1.4	6	Naganishia albida
D7.1	8	Torulaspora delbrueckii		D7.1	6	Torulaspora delbrueckii		D7.1	5	Torulaspora delbrueckii
D7.2	3	Kluyveromyces marxianus/lactis		D7.2	4	Pichia fermentans		D7.2	5	Torulaspora delbrueckii		D7.2	1	Rhodotorula mucilaginosa
D7.3	4	Trichosporon sp.										D7.4	5	Torulaspora delbrueckii
				D21.1	6	Torulaspora delbrueckii		D21.1	3	Kluyveromyces lactis
D21.1	5	Yarrowia lipolytica		D21.2	3	Candida zeylanoides		D21.2	6	Torulaspora delbrueckii		D21.2	3	Torulaspora delbrueckii
D21.2	1	Pichia fermentans		D21.3	1	Pichia membranifaciens						D21.5	3	Torulaspora delbrueckii
D21.3	3	Kluyveromyces marxianus/lactis						D35.1	4	Pichia membranifaciens
D21.4	3	Kluyveromyces marxianus/lactis		D35.1	NO REP	Yarrowia lipolytica		D35.2	2	Candida zeylanoides		D35.1	5	Torulaspora delbrueckii
				D35.2	3	Candida zeylanoides						D35.2	4	Torulaspora delbrueckii
D35.1	5	Yarrowia lipolytica
D35.2	2	Pichia fermentans

## Sheet: Table S3
Table S3. Taxonomic identification of zOTU obtained by the 16S metataxonomics analysis and number of reads detected in pasteurized milk, Mana Kopanisti and Kopanisti cheese samples during ripening.
zOTU	Kingdom	Phylum	Class	Order	Family	Genus	Species	Milk_Kopanisti_A	Milk_Kopanisti_B	Milk_Kopanisti_C	Milk_Kopanisti_D	Mana_Kopanisti_B	Kopanisti_A_D1	Kopanisti_A_D7	Kopanisti_A_D21	Kopanisti_A_D35	Kopanisti_B_D1	Kopanisti_B_D7	Kopanisti_B_D21	Kopanisti_B_D35	Kopanisti_C_D1	Kopanisti_C_D7	Kopanisti_C_D21	Kopanisti_C_D35	Kopanisti_D_D1	Kopanisti_D_D7	Kopanisti_D_D21	Kopanisti_D_D35
zOTU_1	Bacteria	Firmicutes	Bacilli	Lactobacillales	Streptococcaceae	Lactococcus	lactococcus lactis	2259	2135	3054	1553	1138	26343	28371	26608	12633	31193	30113	28010	16473	28278	25287	18039	18351	893	1085	861	1005
zOTU_2	Bacteria	Firmicutes	Bacilli	Lactobacillales	Streptococcaceae	Streptococcus	streptococcus thermophilus	2288	3498	900	4229	1509	2848	2238	2585	5172	688	746	746	1067	1468	2449	1757	1893	21742	25572	23847	24334
zOTU_3	Bacteria	Firmicutes	Bacilli	Lactobacillales	Lactobacillaceae	Lacticaseibacillus	Lacticaseibacillus paracasei	97	95	124	113	390	1736	1040	1596	6429	352	912	2081	6929	833	2409	6492	5582	85	127	334	333
zOTU_4	Bacteria	Firmicutes	Bacilli	Lactobacillales	Lactobacillaceae	Lacticaseibacillus	Lacticaseibacillus paracasei	36	35	47	47	93	719	417	647	2561	157	331	819	2758	348	969	2464	2191	35	53	133	130
zOTU_5	Bacteria	Firmicutes	Bacilli	Lactobacillales	Lactobacillaceae	Lacticaseibacillus	Lacticaseibacillus paracasei	29	37	39	29	81	565	329	491	2074	114	267	639	2182	256	809	2073	1782	31	40	104	107
zOTU_6	Bacteria	Firmicutes	Bacilli	Bacillales	Bacillaceae	Anoxybacillus	anoxybacillus flavithermus	4550	5503	3950	2843	34	49	21	12	19	52	52	26	19	23	13	20	10	143	24	12	18
zOTU_7	Bacteria	Firmicutes	Bacilli	Lactobacillales	Lactobacillaceae	Weissella	weissella viridescens	18	16	17	12	36	22	26	20	29	25	30	22	27	551	163	110	125	1062	2139	1388	1357
zOTU_8	Bacteria	Proteobacteria	Gammaproteobacteria	Pseudomonadales	Pseudomonadaceae	Pseudomonas	pseudomonas synxantha	935	784	504	327	859	25	14	10	18	16	17	16	12	17	13	11	11	2637	57	12	13
zOTU_9	Bacteria	Firmicutes	Bacilli	Lactobacillales	Lactobacillaceae	Leuconostoc	leuconostoc citreum	20	32	26	14	4566	19	23	10	15	21	19	19	20	28	19	19	12	12	21	11	20
zOTU_10	Bacteria	Firmicutes	Bacilli	Lactobacillales	Lactobacillaceae	Leuconostoc	leuconostoc mesenteroides	15	41	25	13	2923	16	12	7	17	11	12	11	10	14	8	12	8	9	11	8	9
zOTU_11	Bacteria	Firmicutes	Bacilli	Lactobacillales	Lactobacillaceae	Lactiplantibacillus	Lactiplantibacillus plantarum	5	10	21	11	50	11	13	80	336	11	16	21	276	15	14	74	105	7	142	770	624
zOTU_12	Bacteria	Firmicutes	Bacilli	Lactobacillales	Lactobacillaceae	Lactiplantibacillus	Lactiplantibacillus plantarum	9	7	12	11	59	10	11	71	323	9	10	20	236	13	10	69	85	11	128	795	599
zOTU_13	Bacteria	Firmicutes	Bacilli	Lactobacillales	Lactobacillaceae	Lactiplantibacillus	Lactiplantibacillus plantarum	8	2	12	9	42	14	11	74	298	13	13	24	234	17	13	66	91	11	107	820	646
zOTU_14	Bacteria	Firmicutes	Bacilli	Lactobacillales	Lactobacillaceae	Lactiplantibacillus	Lactiplantibacillus plantarum	6	4	7	10	29	8	10	60	221	6	9	17	181	10	7	21	40	5	86	606	514
zOTU_15	Bacteria	Actinobacteria	Actinobacteria	Corynebacteriales	Corynebacteriaceae	Corynebacterium	corynebacterium variabile	20	14	32	32	1287	7	4	6	7	7	7	6	8	14	5	6	5	4	5	2	8
zOTU_16	Bacteria	Firmicutes	Bacilli	Lactobacillales	Lactobacillaceae	Leuconostoc	leuconostoc pseudomesenteroides	7	14	15	12	1658	6	7	4	7	9	4	9	5	10	4	3	4	3	10	6	7
zOTU_17	Bacteria	Firmicutes	Bacilli	Bacillales	Staphylococcaceae	Staphylococcus	staphylococcus equorum	31	27	57	19	1413	4	8	4	8	8	8	7	11	9	8	9	3	5	8	5	7
zOTU_18	Bacteria	Proteobacteria	Gammaproteobacteria	Pseudomonadales	Pseudomonadaceae	Pseudomonas	pseudomonas fragi	788	291	103	59	724	3	2	2	4	6	4	4	5	6	4	3	2	98	6	2	4
zOTU_19	Bacteria	Proteobacteria	Gammaproteobacteria	Pseudomonadales	Pseudomonadaceae	Pseudomonas	pseudomonas syringae	667	274	135	80	838	2	5	2	4	6	4	3	3	4	5	2	1	95	5	4	3
zOTU_20	Bacteria	Firmicutes	Bacilli	Lactobacillales	Lactobacillaceae	Weissella	weissella viridescens	7	3	4	5	11	4	6	3	6	3	7	7	9	116	37	21	24	256	473	307	309
zOTU_21	Bacteria	Proteobacteria	Gammaproteobacteria	Pseudomonadales	Moraxellaceae	Acinetobacter	acinetobacter baumannii	222	712	397	1616	108	7	6	2	5	3	2	3	3	7	2	5	1	19	4	3	3
zOTU_22	Bacteria	Firmicutes	Bacilli	Lactobacillales	Lactobacillaceae	Lactiplantibacillus	Lactiplantibacillus plantarum	5	4	2	3	18	6	10	40	160	6	9	10	144	7	8	23	31	6	76	459	358
zOTU_23	Bacteria	Proteobacteria	Gammaproteobacteria	Pseudomonadales	Pseudomonadaceae	Pseudomonas	pseudomonas fragi	1225	445	107	54	480	4	5	3	3	3	3	2	2	2	2	4	2	89	5	3	1
zOTU_24	Bacteria	Firmicutes	Bacilli	Lactobacillales	Lactobacillaceae	Levilactobacillus	Levilactobacillus brevis	3	3	2	5	19	6	5	31	266	5	6	6	304	9	6	75	223	6	10	110	127
zOTU_25	Bacteria	Proteobacteria	Gammaproteobacteria	Pseudomonadales	Pseudomonadaceae	Pseudomonas	pseudomonas fragi	1415	173	106	43	414	2	3	2	2	3	2	3	2	3	4	2	1	66	4	6	4
zOTU_26	Bacteria	Firmicutes	Bacilli	Lactobacillales	Lactobacillaceae	Levilactobacillus	Levilactobacillus brevis	2	2	5	6	12	5	6	28	244	4	4	8	274	7	4	70	244	8	9	111	148
zOTU_27	Bacteria	Firmicutes	Bacilli	Lactobacillales	Lactobacillaceae	Levilactobacillus	Levilactobacillus brevis	2	4	3	3	13	5	6	30	234	4	7	7	295	11	6	79	263	4	11	110	143
zOTU_28	Bacteria	Firmicutes	Bacilli	Lactobacillales	Lactobacillaceae	Levilactobacillus	Levilactobacillus brevis	5	5	5	3	25	6	5	32	232	7	5	7	236	5	6	62	226	2	10	107	145
zOTU_29	Bacteria	Firmicutes	Bacilli	Lactobacillales	Lactobacillaceae	Weissella	weissella viridescens	0	2	4	4	6	4	4	2	7	4	2	5	9	94	29	20	21	183	365	235	233
zOTU_30	Bacteria	Firmicutes	Bacilli	Lactobacillales	Lactobacillaceae	Levilactobacillus	Levilactobacillus brevis	5	6	3	3	15	6	9	24	202	6	7	9	230	7	5	55	207	4	8	96	123
zOTU_31	Bacteria	Firmicutes	Bacilli	Lactobacillales	Lactobacillaceae	Weissella	weissella viridescens	1	0	5	2	5	4	4	4	3	4	3	3	3	83	25	20	15	155	304	203	209
zOTU_32	Bacteria	Proteobacteria	Gammaproteobacteria	Aeromonadales	Aeromonadaceae	Aeromonas	aeromonas media	1155	37	1298	75	48	3	1	3	1	3	2	3	2	4	3	4	1	12	2	1	2
zOTU_33	Bacteria	Actinobacteria	Actinobacteria	Bifidobacteriales	Bifidobacteriaceae	Bifidobacterium	bifidobacterium sp.	25	21	49	49	654	2	4	3	4	2	3	1	3	7	4	4	2	2	4	2	3
zOTU_34	Bacteria	Proteobacteria	Gammaproteobacteria	Pseudomonadales	Pseudomonadaceae	Pseudomonas	pseudomonas synxantha	183	731	55	79	331	5	3	1	4	2	3	2	1	6	2	2	1	112	5	1	1
zOTU_35	Bacteria	Firmicutes	Bacilli	Bacillales	Bacillaceae	Anoxybacillus	anoxybacillus flavithermus	624	751	569	376	5	12	4	1	3	8	5	4	4	3	3	2	2	21	2	1	3
zOTU_36	Bacteria	Actinobacteria	Actinobacteria	Bifidobacteriales	Bifidobacteriaceae	Bifidobacterium	bifidobacterium psychraerophilum	39	16	39	28	586	3	4	1	5	3	4	6	2	7	3	5	2	3	6	2	3
zOTU_37	Bacteria	Firmicutes	Bacilli	Bacillales	Bacillaceae	Anoxybacillus	anoxybacillus flavithermus	651	621	208	338	5	10	4	2	1	6	6	2	3	3	2	2	1	29	4	1	2
zOTU_38	Bacteria	Actinobacteria	Actinobacteria	Corynebacteriales	Corynebacteriaceae	Corynebacterium	corynebacterium variabile	16	5	19	17	647	4	5	2	4	4	4	4	5	7	2	4	2	4	4	3	3
zOTU_39	Bacteria	Firmicutes	Bacilli	Lactobacillales	Streptococcaceae	Streptococcus	streptococcus bovis	50	142	61	1197	5	5	7	5	6	3	6	8	4	10	7	9	9	10	19	13	17
zOTU_40	Bacteria	Proteobacteria	Gammaproteobacteria	Pseudomonadales	Pseudomonadaceae	Pseudomonas	pseudomonas synxantha	100	74	53	30	93	1	4	2	3	2	1	2	1	2	2	3	0	369	10	2	1
zOTU_41	Bacteria	Proteobacteria	Gammaproteobacteria	Pseudomonadales	Pseudomonadaceae	Pseudomonas	pseudomonas fluorescens	299	117	38	53	404	2	2	2	2	2	1	2	1	1	1	1	1	37	1	1	1
zOTU_42	Bacteria	Firmicutes	Bacilli	Bacillales	Bacillaceae	Anoxybacillus	anoxybacillus flavithermus	377	538	388	324	4	3	4	1	1	4	4	2	2	2	0	1	1	6	3	0	1
zOTU_43	Bacteria	Proteobacteria	Gammaproteobacteria	Pseudomonadales	Pseudomonadaceae	Pseudomonas	pseudomonas sp.	94	73	45	31	465	2	3	1	3	2	3	1	2	4	2	2	2	30	3	1	2
zOTU_44	Bacteria	Firmicutes	Bacilli	Lactobacillales	Streptococcaceae	Lactococcus	lactococcus lactis	634	80	334	176	22	16	12	12	6	16	15	16	9	14	10	5	5	2	3	1	2
zOTU_45	Bacteria	Proteobacteria	Gammaproteobacteria	Pseudomonadales	Pseudomonadaceae	Pseudomonas	pseudomonas fragi	90	283	41	27	221	1	1	1	1	2	1	2	0	1	1	0	1	25	2	1	2
zOTU_46	Bacteria	Bacteroidetes	Flavobacteriia	Flavobacteriales	Flavobacteriaceae	Chryseobacterium	kaistella flava	34	156	45	722	40	0	2	1	1	2	1	2	1	3	1	1	1	1	1	1	1
zOTU_47	Bacteria	Bacteroidetes	Flavobacteriia	Flavobacteriales	Flavobacteriaceae	Chryseobacterium	chryseobacterium haifense	9	221	41	747	10	3	1	0	1	2	1	1	1	3	1	1	0	1	1	1	1
zOTU_48	Bacteria	Proteobacteria	Gammaproteobacteria	Pseudomonadales	Pseudomonadaceae	Pseudomonas	pseudomonas fragi	95	584	38	29	94	0	1	1	0	0	1	0	1	2	1	1	0	29	0	0	1
zOTU_49	Bacteria	Proteobacteria	Gammaproteobacteria	Pseudomonadales	Moraxellaceae	Acinetobacter	acinetobacter johnsonii	191	55	309	229	161	1	1	0	1	1	1	1	0	1	1	2	1	7	1	0	1
zOTU_50	Bacteria	Proteobacteria	Gammaproteobacteria	Aeromonadales	Aeromonadaceae	Aeromonas	aeromonas media	604	22	551	26	26	1	1	0	1	1	2	0	1	1	1	2	1	7	0	1	0
zOTU_51	Bacteria	Bacteroidetes	Flavobacteriia	Flavobacteriales	Flavobacteriaceae	Candidatus Amoebinatus	candidatus amoebinatus massiliae	17	141	343	258	83	0	1	0	2	4	2	1	0	2	2	2	0	1	2	1	1
zOTU_52	Bacteria	Bacteroidetes	Flavobacteriia	Flavobacteriales	Flavobacteriaceae	Chryseobacterium	chryseobacterium bovis	52	212	191	525	45	1	2	1	2	3	1	2	3	4	1	2	0	4	1	0	2
zOTU_53	Bacteria	Firmicutes	Bacilli	Lactobacillales	Lactobacillaceae	Lactiplantibacillus	Lactiplantibacillus plantarum	1	2	2	1	8	3	2	17	84	2	3	4	70	3	1	37	45	2	15	66	52
zOTU_54	Bacteria	Proteobacteria	Gammaproteobacteria	Pseudomonadales	Moraxellaceae	Acinetobacter	acinetobacter schindleri	142	105	363	250	28	1	1	1	2	1	1	1	0	2	1	0	1	5	1	1	1
zOTU_55	Bacteria	Proteobacteria	Gammaproteobacteria	Pseudomonadales	Pseudomonadaceae	Pseudomonas	pseudomonas fragi	357	73	38	22	168	0	1	1	1	1	1	1	1	2	2	0	0	29	4	1	0
zOTU_56	Bacteria	Proteobacteria	Gammaproteobacteria	Pseudomonadales	Pseudomonadaceae	Pseudomonas	pseudomonas fluorescens	64	161	27	43	150	0	2	0	2	1	0	1	0	1	1	1	1	79	2	0	1
zOTU_57	Bacteria	Proteobacteria	Gammaproteobacteria	Aeromonadales	Aeromonadaceae	Aeromonas	aeromonas media	464	11	473	29	18	1	0	0	1	1	2	1	1	1	2	2	1	5	1	0	1
zOTU_58	Bacteria	Proteobacteria	Gammaproteobacteria	Pseudomonadales	Moraxellaceae	Acinetobacter	acinetobacter calcoaceticus	160	118	158	367	24	0	1	0	1	0	0	0	1	2	1	0	1	4	1	1	0
zOTU_59	Bacteria	Proteobacteria	Gammaproteobacteria	Pseudomonadales	Pseudomonadaceae	Pseudomonas	pseudomonas sp.	61	42	23	15	224	2	1	1	0	0	0	0	0	1	3	1	0	23	1	1	0
zOTU_60	Bacteria	Proteobacteria	Gammaproteobacteria	Pseudomonadales	Moraxellaceae	Acinetobacter	acinetobacter baumannii	259	55	151	280	23	1	0	1	1	1	1	1	0	2	1	2	0	5	1	0	1
zOTU_61	Bacteria	Firmicutes	Bacilli	Lactobacillales	Lactobacillaceae	Lactiplantibacillus	Lactiplantibacillus plantarum	1	0	1	0	10	2	2	13	62	1	3	2	52	3	2	32	38	1	11	59	47
zOTU_62	Bacteria	Bacteroidetes	Flavobacteriia	Flavobacteriales	Flavobacteriaceae	Haloanella	haloanella gallinarum	34	183	325	327	31	1	1	1	1	3	2	1	3	3	2	1	0	2	1	0	2
zOTU_63	Bacteria	Proteobacteria	Gammaproteobacteria	Pseudomonadales	Moraxellaceae	Acinetobacter	acinetobacter calcoaceticus	115	22	465	51	25	0	1	0	1	0	0	1	1	2	1	1	0	6	1	1	0
zOTU_64	Bacteria	Proteobacteria	Gammaproteobacteria	Pseudomonadales	Moraxellaceae	Acinetobacter	acinetobacter johnsonii	187	26	232	109	66	1	1	0	0	0	1	1	0	0	1	0	1	5	1	1	0
zOTU_65	Bacteria	Proteobacteria	Gammaproteobacteria	Enterobacterales	Enterobacteriaceae	Shigella	shigella flexneri	54	17	106	180	117	1	1	1	1	1	2	0	0	2	1	1	1	4	0	1	1
zOTU_66	Bacteria	Proteobacteria	Gammaproteobacteria	Pseudomonadales	Moraxellaceae	Acinetobacter	acinetobacter johnsonii	138	33	222	123	86	0	1	1	0	1	2	1	0	0	1	1	0	4	1	1	1
zOTU_67	Bacteria	Bacteroidetes	Flavobacteriia	Flavobacteriales	Flavobacteriaceae	Haloanella	haloanella gallinarum	10	98	24	405	8	1	2	0	1	1	2	1	1	2	1	1	0	0	2	0	0
zOTU_68	Bacteria	Proteobacteria	Gammaproteobacteria	Pseudomonadales	Pseudomonadaceae	Pseudomonas	pseudomonas fragi	43	334	24	22	74	0	0	1	1	2	0	0	1	0	1	1	1	21	1	2	1
zOTU_69	Bacteria	Firmicutes	Bacilli	Lactobacillales	Streptococcaceae	Streptococcus	streptococcus thermophilus	23	32	15	48	24	45	38	45	85	12	9	15	19	101	105	134	141	265	296	279	274
zOTU_70	Bacteria	Proteobacteria	Gammaproteobacteria	Aeromonadales	Aeromonadaceae	Aeromonas	aeromonas media	212	10	532	35	19	1	1	0	1	1	2	1	1	1	0	1	0	4	0	0	0
zOTU_71	Bacteria	Proteobacteria	Gammaproteobacteria	Enterobacterales	Erwiniaceae	Pantoea	pantoea agglomerans	32	8	37	41	173	1	0	0	2	1	2	3	0	1	0	1	0	4	2	0	0
zOTU_72	Bacteria	Firmicutes	Bacilli	Lactobacillales	Enterococcaceae	Enterococcus	enterococcus faecalis	6	9	22	6	226	2	1	1	3	1	1	1	1	2	2	2	1	1	3	2	2
zOTU_73	Bacteria	Proteobacteria	Gammaproteobacteria	Pseudomonadales	Moraxellaceae	Acinetobacter	acinetobacter johnsonii	104	61	109	167	79	1	2	1	0	0	1	1	0	1	1	0	0	3	0	1	1
zOTU_74	Bacteria	Proteobacteria	Gammaproteobacteria	Pseudomonadales	Moraxellaceae	Acinetobacter	acinetobacter spp.	34	100	52	251	26	1	1	1	1	0	0	1	0	1	0	0	0	4	1	0	0
zOTU_75	Bacteria	Firmicutes	Bacilli	Lactobacillales	Streptococcaceae	Streptococcus	streptococcus vestibularis	28	36	15	49	18	29	23	30	61	12	8	11	11	85	85	95	115	218	269	235	249
zOTU_76	Bacteria	Proteobacteria	Gammaproteobacteria	Enterobacterales	Erwiniaceae	Pantoea	pantoea ananatis	19	15	23	20	160	1	3	0	1	1	1	1	0	2	0	0	0	2	1	0	1
zOTU_77	Bacteria	Proteobacteria	Gammaproteobacteria	Aeromonadales	Aeromonadaceae	Aeromonas	aeromonas media	261	11	261	21	12	0	0	0	0	0	0	1	0	1	1	1	0	3	1	1	0
zOTU_78	Bacteria	Proteobacteria	Alphaproteobacteria	Rhodospirillales	Acetobacteraceae	Acetobacter	acetobacter lovaniensis	12	3	338	1	3	2	1	1	1	0	1	1	1	2	0	2	0	5	2	0	1
zOTU_79	Bacteria	Firmicutes	Bacilli	Lactobacillales	Streptococcaceae	Lactococcus	lactococcus spp.	3	3	6	7	2	39	39	42	23	46	39	42	28	30	37	12	15	2	3	3	2
zOTU_80	Bacteria	Proteobacteria	Gammaproteobacteria	Pseudomonadales	Pseudomonadaceae	Pseudomonas	pseudomonas fragi	28	311	15	13	23	1	1	0	0	0	1	0	1	0	0	1	1	7	0	1	0
zOTU_81	Bacteria	Firmicutes	Bacilli	Lactobacillales	Lactobacillaceae	Lactobacillus	lactobacillus spp.	0	0	2	3	3	1	0	3	18	1	1	1	16	2	1	6	122	0	1	10	13
zOTU_82	Bacteria	Proteobacteria	Gammaproteobacteria	Pseudomonadales	Pseudomonadaceae	Pseudomonas	pseudomonas sp.	34	258	20	23	25	0	1	1	0	0	0	0	0	1	0	1	0	11	0	1	0
zOTU_83	Bacteria	Proteobacteria	Gammaproteobacteria	Pseudomonadales	Moraxellaceae	Acinetobacter	acinetobacter johnsonii	115	18	171	57	19	1	0	0	0	0	1	0	0	1	1	0	0	4	1	0	0
zOTU_84	Bacteria	Proteobacteria	Gammaproteobacteria	Pseudomonadales	Moraxellaceae	Acinetobacter	acinetobacter johnsonii	132	37	97	94	77	0	0	1	0	1	0	0	0	0	0	0	0	3	2	0	0
zOTU_85	Bacteria	Firmicutes	Bacilli	Lactobacillales	Enterococcaceae	Enterococcus	enterococcus saccharominimus	78	6	205	7	87	2	1	2	3	1	3	2	2	1	2	5	1	2	2	1	1
zOTU_86	Bacteria	Proteobacteria	Gammaproteobacteria	Pseudomonadales	Pseudomonadaceae	Pseudomonas	pseudomonas fragi	17	14	8	7	92	1	0	0	0	0	1	0	0	0	2	0	0	13	0	0	0
zOTU_87	Bacteria	Proteobacteria	Gammaproteobacteria	Pseudomonadales	Moraxellaceae	Acinetobacter	acinetobacter junii	61	17	232	54	13	1	1	0	0	0	1	0	0	0	0	0	0	5	1	0	1
zOTU_88	Bacteria	Proteobacteria	Gammaproteobacteria	Pseudomonadales	Moraxellaceae	Acinetobacter	acinetobacter johnsonii	150	18	192	22	19	0	1	0	1	0	1	1	0	1	0	1	0	2	1	1	0
zOTU_89	Bacteria	Proteobacteria	Gammaproteobacteria	Xanthomonadales	Xanthomonadaceae	Stenotrophomonas	stenotrophomonas rhizophila	21	8	18	13	157	1	1	1	1	1	1	0	0	1	1	1	0	4	1	1	1
zOTU_90	Bacteria	Proteobacteria	Gammaproteobacteria	Enterobacterales	Enterobacteriaceae	Enterobacter	enterobacter hormaechei	65	31	167	164	25	1	1	1	0	2	1	0	1	1	0	0	0	1	1	0	0
zOTU_91	Bacteria	Proteobacteria	Gammaproteobacteria	Pseudomonadales	Pseudomonadaceae	Pseudomonas	pseudomonas fluorescens	43	15	17	15	112	0	0	1	1	0	0	1	0	1	1	1	0	9	2	1	0
zOTU_92	Bacteria	Proteobacteria	Gammaproteobacteria	Pseudomonadales	Moraxellaceae	Acinetobacter	acinetobacter johnsonii	107	18	179	48	36	1	1	1	1	0	0	0	0	0	1	1	0	4	1	0	0
zOTU_93	Bacteria	Proteobacteria	Gammaproteobacteria	Aeromonadales	Aeromonadaceae	Aeromonas	aeromonas media	193	6	219	14	12	0	1	0	0	0	1	0	0	1	0	0	0	4	1	0	0
zOTU_94	Bacteria	Firmicutes	Bacilli	Lactobacillales	Streptococcaceae	Streptococcus	streptococcus vestibularis	20	21	7	44	12	26	20	32	53	8	10	10	9	64	71	99	99	174	202	200	193
zOTU_95	Bacteria	Actinobacteria	Actinobacteria	Corynebacteriales	Corynebacteriaceae	Corynebacterium	corynebacterium sp.	3	0	1	3	121	0	1	1	1	1	0	0	1	0	1	1	0	1	1	1	1
zOTU_96	Bacteria	Firmicutes	Bacilli	Lactobacillales	Lactobacillaceae	Lactobacillus	lactobacillus helveticus	26	17	72	11	133	2	2	0	1	1	1	0	1	2	2	4	3	2	0	1	2
zOTU_97	Bacteria	Proteobacteria	Gammaproteobacteria	Pseudomonadales	Moraxellaceae	Acinetobacter	acinetobacter sp.	205	18	91	69	53	0	3	0	1	1	1	0	1	1	0	1	0	4	0	1	1
zOTU_98	Bacteria	Proteobacteria	Gammaproteobacteria	Pseudomonadales	Moraxellaceae	Acinetobacter	acinetobacter johnsonii	57	18	97	64	46	0	0	0	1	0	0	1	0	2	1	1	0	3	2	0	0
zOTU_99	Bacteria	Proteobacteria	Gammaproteobacteria	Enterobacterales	Enterobacteriaceae	Enterobacter	enterobacter sp.	87	27	120	122	28	0	1	0	0	1	0	1	0	2	0	1	0	4	1	0	1
zOTU_100	Bacteria	Proteobacteria	Gammaproteobacteria	Pseudomonadales	Moraxellaceae	Acinetobacter	acinetobacter johnsonii	78	15	126	76	18	0	1	0	1	0	0	0	1	1	0	0	1	3	0	0	0
zOTU_101	Bacteria	Bacteroidetes	Flavobacteriia	Flavobacteriales	Flavobacteriaceae	Chryseobacterium	chryseobacterium haifense	5	83	26	164	4	0	1	0	0	1	2	0	0	1	1	0	0	0	0	1	0
zOTU_102	Bacteria	Proteobacteria	Gammaproteobacteria	Pseudomonadales	Moraxellaceae	Acinetobacter	acinetobacter johnsonii	81	24	114	43	49	1	0	0	0	1	0	0	0	1	0	0	0	3	1	0	0
zOTU_103	Bacteria	Proteobacteria	Gammaproteobacteria	Pseudomonadales	Moraxellaceae	Acinetobacter	acinetobacter johnsonii	54	22	43	100	33	1	0	1	1	1	1	1	0	1	1	0	0	3	0	0	1
zOTU_104	Bacteria	Proteobacteria	Gammaproteobacteria	Pseudomonadales	Moraxellaceae	Acinetobacter	acinetobacter johnsonii	54	15	74	22	39	1	1	0	0	0	1	0	0	0	0	0	0	2	1	0	1
zOTU_105	Bacteria	Bacteroidetes	Flavobacteriia	Flavobacteriales	Flavobacteriaceae	Chryseobacterium	chryseobacterium haifense	7	82	34	161	7	0	1	0	1	1	1	0	0	0	0	1	0	0	0	0	0
zOTU_106	Bacteria	Proteobacteria	Gammaproteobacteria	Enterobacterales	Enterobacteriaceae	Escherichia	escherichia fergusonii	22	13	39	30	94	0	0	0	1	1	1	1	0	1	0	0	0	2	1	0	0
zOTU_107	Bacteria	Proteobacteria	Gammaproteobacteria	Pseudomonadales	Moraxellaceae	Acinetobacter	acinetobacter baumannii	135	21	83	57	8	0	0	0	0	0	0	1	0	0	1	0	0	1	1	0	0
zOTU_108	Bacteria	Proteobacteria	Gammaproteobacteria	Enterobacterales	Enterobacteriaceae	Escherichia	escherichia fergusonii	13	7	21	145	38	0	0	1	1	1	0	1	0	1	0	1	0	1	0	0	0
zOTU_109	Bacteria	Actinobacteria	Actinobacteria	Micrococcales	Brevibacteriaceae	Brevibacterium	brevibacterium linens	4	1	1	1	100	2	2	0	0	1	0	1	1	1	1	0	1	1	0	0	0
zOTU_110	Bacteria	Actinobacteria	Actinobacteria	Bifidobacteriales	Bifidobacteriaceae	Bifidobacterium	bifidobacterium sp.	2	2	0	1	102	0	0	0	1	1	1	1	2	0	2	1	1	0	1	1	0
zOTU_111	Bacteria	Proteobacteria	Gammaproteobacteria	Pseudomonadales	Pseudomonadaceae	Pseudomonas	pseudomonas putida	45	14	23	33	96	0	0	0	0	2	1	0	0	1	0	0	0	10	0	1	0
zOTU_112	Bacteria	Proteobacteria	Gammaproteobacteria	Pseudomonadales	Pseudomonadaceae	Pseudomonas	pseudomonas fragi	14	187	6	5	11	0	0	0	0	0	0	0	0	0	0	1	0	6	1	0	1
zOTU_113	Bacteria	Bacteroidetes	Flavobacteriia	Flavobacteriales	Flavobacteriaceae	Chryseobacterium	chryseobacterium anthropi	5	49	12	158	7	0	0	0	0	0	0	0	0	1	0	0	0	0	0	0	0
zOTU_114	Bacteria	Bacteroidetes	Flavobacteriia	Flavobacteriales	Flavobacteriaceae	Epilithonimonas	epilithonimonas sp.	37	16	14	257	6	1	0	0	1	0	1	0	0	1	0	1	0	0	0	0	0
zOTU_115	Bacteria	Proteobacteria	Betaproteobacteria	Neisseriales	Neisseriaceae	Uruburuella	uruburuella suis	8	2	13	9	97	0	1	0	1	0	1	1	1	2	0	1	1	1	0	0	0
zOTU_116	Bacteria	Firmicutes	Bacilli	Lactobacillales	Streptococcaceae	Lactococcus	lactococcus spp.	3	0	1	2	2	19	20	24	19	21	24	20	15	18	12	11	12	1	2	2	1
zOTU_117	Bacteria	Proteobacteria	Gammaproteobacteria	Pseudomonadales	Moraxellaceae	Acinetobacter	acinetobacter sp.	68	5	120	15	4	0	0	0	0	0	0	0	0	1	0	0	0	1	0	0	0
zOTU_118	Bacteria	Proteobacteria	Gammaproteobacteria	Pseudomonadales	Pseudomonadaceae	Pseudomonas	pseudomonas veronii	10	12	7	3	58	1	0	0	1	0	1	1	0	0	0	1	0	11	1	0	0
zOTU_119	Bacteria	Actinobacteria	Actinobacteria	Micrococcales	Brevibacteriaceae	Brevibacterium	brevibacterium sp.	2	1	0	2	82	1	1	1	1	1	1	0	0	0	0	1	0	1	1	0	1
zOTU_120	Bacteria	Firmicutes	Bacilli	Lactobacillales	Enterococcaceae	Enterococcus	enterococcus lactis	8	1	5	0	106	1	1	1	1	0	1	1	0	1	1	1	1	0	0	0	1
zOTU_121	Bacteria	Firmicutes	Bacilli	Lactobacillales	Streptococcaceae	Streptococcus	streptococcus bovis	4	24	2	180	0	1	0	1	1	1	1	1	1	2	1	1	2	0	2	3	2
zOTU_122	Bacteria	Firmicutes	Bacilli	Lactobacillales	Enterococcaceae	Enterococcus	enterococcus durans	15	4	7	3	123	1	0	0	1	0	1	1	2	1	1	1	1	1	2	1	0
zOTU_123	Bacteria	Actinobacteria	Actinobacteria	Corynebacteriales	Nocardiaceae	Rhodococcus	rhodococcus globerulus	1	2	1	3	67	0	0	0	0	0	1	1	0	1	0	1	0	0	1	0	0
zOTU_124	Bacteria	Proteobacteria	Gammaproteobacteria	Pseudomonadales	Moraxellaceae	Acinetobacter	acinetobacter johnsonii	48	8	44	20	32	0	0	1	0	0	0	0	0	0	0	1	1	2	0	0	0
zOTU_125	Bacteria	Actinobacteria	Actinobacteria	Corynebacteriales	Corynebacteriaceae	Corynebacterium	corynebacterium spp.	36	16	93	21	8	0	1	0	0	1	0	0	0	1	0	0	0	0	0	0	0
zOTU_126	Bacteria	Actinobacteria	Actinobacteria	Micrococcales	Brevibacteriaceae	Brevibacterium	brevibacterium linens	1	0	2	1	80	1	1	0	0	0	1	0	0	1	1	0	1	1	0	1	1
zOTU_127	Bacteria	Proteobacteria	Gammaproteobacteria	Enterobacterales	Enterobacteriaceae	Enterobacter	enterobacter asburiae	33	15	44	98	5	0	0	0	0	0	0	0	0	0	1	0	0	1	1	0	0
zOTU_128	Bacteria	Proteobacteria	Gammaproteobacteria	Enterobacterales	Enterobacteriaceae	Escherichia	escherichia fergusonii	16	5	35	102	35	0	1	0	1	0	0	1	0	0	1	0	0	1	2	0	0
zOTU_129	Bacteria	Actinobacteria	Actinobacteria	Micrococcales	Brevibacteriaceae	Brevibacterium	brevibacterium linens	0	0	3	1	76	0	1	0	0	0	1	1	0	0	0	1	0	1	0	0	0
zOTU_130	Bacteria	Bacteroidetes	Flavobacteriia	Flavobacteriales	Flavobacteriaceae	Chryseobacterium	kaistella flava	11	43	27	102	2	0	0	0	0	1	0	0	0	0	1	0	1	0	0	1	1
zOTU_131	Bacteria	Proteobacteria	Gammaproteobacteria	Pseudomonadales	Moraxellaceae	Acinetobacter	acinetobacter johnsonii	45	12	60	15	32	1	1	0	0	0	0	2	0	0	0	0	0	1	0	0	0
zOTU_132	Bacteria	Firmicutes	Bacilli	Bacillales	Bacillaceae	Anoxybacillus	anoxybacillus flavithermus	75	17	45	16	0	4	2	1	1	3	2	0	0	0	0	0	0	8	1	0	0
zOTU_133	Bacteria	Proteobacteria	Gammaproteobacteria	Pseudomonadales	Pseudomonadaceae	Pseudomonas	pseudomonas putida	30	12	22	20	64	1	0	0	0	0	0	0	0	0	0	1	0	8	0	0	0
zOTU_134	Bacteria	Proteobacteria	Gammaproteobacteria	Enterobacterales	Enterobacteriaceae	Raoultella	raoultella planticola	88	11	28	21	58	0	0	0	1	0	2	1	1	1	0	0	0	2	0	0	1
zOTU_135	Bacteria	Proteobacteria	Gammaproteobacteria	Enterobacterales	Enterobacteriaceae	Enterobacter	enterobacter hormaechei	31	19	72	70	14	0	1	0	1	0	0	0	0	0	1	1	0	2	0	1	0
zOTU_136	Bacteria	Proteobacteria	Gammaproteobacteria	Pseudomonadales	Pseudomonadaceae	Pseudomonas	pseudomonas sp.	9	10	5	0	45	0	0	0	0	0	0	0	0	0	0	0	1	4	0	1	0
zOTU_137	Bacteria	Firmicutes	Bacilli	Lactobacillales	Lactobacillaceae	Lentilactobacillus	Lentilactobacillus otakiensis	0	0	2	2	108	0	0	1	3	1	1	1	3	2	1	2	3	0	0	4	4
zOTU_138	Bacteria	Proteobacteria	Alphaproteobacteria	Rhizobiales	Brucellaceae	Ochrobactrum	ochrobactrum sp.	6	1	2	2	57	0	0	0	1	0	0	0	0	1	0	0	0	0	1	0	0
zOTU_139	Bacteria	Firmicutes	Bacilli	Lactobacillales	Streptococcaceae	Streptococcus	streptococcus vestibularis	11	10	6	21	5	13	8	12	20	5	6	4	3	33	27	42	42	77	90	89	80
zOTU_140	Bacteria	Firmicutes	Bacilli	Bacillales	Planococcaceae	Kurthia	kurthia gibsonii	8	7	21	5	76	1	0	0	0	1	0	0	1	2	0	1	1	2	2	1	2
zOTU_141	Bacteria	Firmicutes	Bacilli	Lactobacillales	Lactobacillaceae	Pediococcus	pediococcus sp.	1	2	2	1	3	0	1	2	4	1	0	0	3	1	2	1	2	0	3	35	53
zOTU_142	Bacteria	Proteobacteria	Gammaproteobacteria	Aeromonadales	Aeromonadaceae	Aeromonas	aeromonas veronii	60	6	165	8	5	0	1	0	1	0	0	1	0	0	0	0	0	1	0	0	0
zOTU_143	Bacteria	Proteobacteria	Gammaproteobacteria	Pseudomonadales	Moraxellaceae	Psychrobacter	psychrobacter glacincola	6	12	13	14	52	1	0	1	1	0	0	1	1	1	0	1	0	1	1	0	0
zOTU_144	Bacteria	Bacteroidetes	Flavobacteriia	Flavobacteriales	Flavobacteriaceae	Chryseobacterium	chryseobacterium haifense	1	44	10	99	1	0	0	0	0	1	0	1	0	0	0	0	0	1	0	0	0
zOTU_145	Bacteria	Proteobacteria	Gammaproteobacteria	Enterobacterales	Enterobacteriaceae	Trabulsiella	trabulsiella spp.	52	27	74	80	12	1	0	1	0	0	0	0	0	0	0	0	0	1	0	0	0
zOTU_146	Bacteria	Proteobacteria	Gammaproteobacteria	Enterobacterales	Enterobacteriaceae	Klebsiella	klebsiella oxytoca	34	17	84	43	29	0	0	0	0	0	0	0	0	0	0	0	0	1	1	0	0
zOTU_147	Bacteria	Firmicutes	Bacilli	Lactobacillales	Lactobacillaceae	Lentilactobacillus	Lentilactobacillus otakiensis	0	2	0	0	49	1	0	0	3	1	0	0	1	1	0	1	1	0	1	1	2
zOTU_148	Bacteria	Actinobacteria	Actinobacteria	Corynebacteriales	Corynebacteriaceae	Corynebacterium	corynebacterium sp.	6	1	0	0	52	0	1	1	1	0	2	0	0	0	1	0	0	0	0	0	0
zOTU_149	Bacteria	Proteobacteria	Alphaproteobacteria	Rhizobiales	Rhizobiaceae	Agrobacterium	agrobacterium tumefaciens	12	4	5	14	38	0	0	0	0	1	0	0	0	1	0	0	1	0	0	0	0
zOTU_150	Bacteria	Actinobacteria	Actinobacteria	Micrococcales	Brevibacteriaceae	Brevibacterium	brevibacterium sp.	1	1	2	0	53	0	0	0	0	1	0	0	0	0	1	1	0	0	0	0	0
zOTU_151	Bacteria	Proteobacteria	Alphaproteobacteria	Rhodospirillales	Moraxellaceae	Enhydrobacter	enhydrobacter aerosaccus	15	15	151	24	5	0	0	0	1	0	0	0	1	1	0	0	0	1	0	1	0
zOTU_152	Bacteria	Proteobacteria	Gammaproteobacteria	Enterobacterales	Enterobacteriaceae	Citrobacter	citrobacter freundii	72	23	61	91	20	1	0	1	0	0	0	0	0	0	1	1	0	2	1	1	1
zOTU_153	Bacteria	Firmicutes	Bacilli	Lactobacillales	Streptococcaceae	Streptococcus	streptococcus uberis	75	22	91	13	1	0	1	1	0	1	0	0	0	1	0	1	2	3	2	2	3
zOTU_154	Bacteria	Firmicutes	Bacilli	Lactobacillales	Lactobacillaceae	Lentilactobacillus	Lentilactobacillus parabuchneri	0	1	1	1	81	1	0	1	3	1	2	0	2	1	1	1	2	0	1	4	3
zOTU_155	Bacteria	Proteobacteria	Gammaproteobacteria	Xanthomonadales	Xanthomonadaceae	Stenotrophomonas	stenotrophomonas maltophilia	4	4	9	4	74	0	0	0	0	0	0	0	0	1	0	1	0	2	1	0	0
zOTU_156	Bacteria	Proteobacteria	Alphaproteobacteria	Rhodospirillales	Moraxellaceae	Enhydrobacter	enhydrobacter aerosaccus	39	7	91	67	6	0	1	0	1	0	1	0	0	0	0	0	1	1	1	1	1
zOTU_157	Bacteria	Bacteroidetes	Flavobacteriia	Flavobacteriales	Flavobacteriaceae	Chryseobacterium	chryseobacterium arthrosphaerae	30	5	111	25	0	0	0	0	0	0	0	0	0	1	0	0	0	1	0	0	0
zOTU_158	Bacteria	Actinobacteria	Actinobacteria	Micrococcales	Microbacteriaceae	Microbacterium	microbacterium sp.	3	2	2	0	40	0	0	0	0	0	1	0	0	0	0	0	1	0	1	0	0
zOTU_159	Bacteria	Proteobacteria	Gammaproteobacteria	Enterobacterales	Enterobacteriaceae	Buttiauxella	buttiauxella noackiae	177	37	17	14	41	0	0	0	1	1	1	0	1	0	1	0	0	2	1	0	1
zOTU_160	Bacteria	Actinobacteria	Actinobacteria	Corynebacteriales	Corynebacteriaceae	Corynebacterium	corynebacterium flavescens	3	3	1	1	90	0	1	1	1	0	1	0	2	2	0	1	1	1	2	1	1
zOTU_161	Bacteria	Firmicutes	Bacilli	Bacillales	Bacillaceae	Geobacillus	geobacillus stearothermophilus	83	150	25	40	1	1	0	0	0	0	0	0	0	1	0	1	0	1	0	0	1
zOTU_162	Bacteria	Bacteroidetes	Flavobacteriia	Flavobacteriales	Flavobacteriaceae	Chryseobacterium	chryseobacterium sp.	64	4	75	31	1	0	0	0	0	0	0	0	0	0	0	0	0	0	0	0	0
zOTU_163	Bacteria	Bacteroidetes	Sphingobacteriia	Sphingobacteriales	Sphingobacteriaceae	Sphingobacterium	sphingobacterium faecium	2	1	3	7	62	0	1	0	0	0	1	0	0	0	0	1	0	0	0	0	1
zOTU_164	Bacteria	Proteobacteria	Gammaproteobacteria	Pseudomonadales	Pseudomonadaceae	Pseudomonas	pseudomonas sp.	10	3	3	1	38	0	0	0	1	0	0	0	0	0	0	0	0	2	0	0	0
zOTU_165	Bacteria	Proteobacteria	Gammaproteobacteria	Enterobacterales	Enterobacteriaceae	Escherichia	escherichia fergusonii	5	2	10	107	23	0	0	0	0	1	0	0	0	0	0	0	0	3	0	0	0
zOTU_166	Bacteria	Firmicutes	Bacilli	Lactobacillales	Lactobacillaceae	Pediococcus	pediococcus sp.	0	1	0	0	4	1	0	1	2	0	1	0	3	0	1	1	3	1	3	21	37
zOTU_167	Bacteria	Proteobacteria	Gammaproteobacteria	Pseudomonadales	Moraxellaceae	Acinetobacter	acinetobacter baumannii	80	8	40	42	3	0	0	0	0	0	0	1	0	1	0	0	0	0	0	0	0
zOTU_168	Bacteria	Firmicutes	Bacilli	Lactobacillales	Streptococcaceae	Lactococcus	lactococcus spp.	96	48	32	32	2	0	3	1	2	1	2	3	1	1	1	1	1	1	0	0	0
zOTU_169	Bacteria	Proteobacteria	Alphaproteobacteria	Rhodospirillales	Moraxellaceae	Enhydrobacter	enhydrobacter aerosaccus	11	34	66	42	5	0	0	0	1	0	0	0	1	1	0	1	0	1	0	0	0
zOTU_170	Bacteria	Firmicutes	Bacilli	Lactobacillales	Streptococcaceae	Streptococcus	streptococcus macedonicus	2	15	0	109	1	0	1	1	0	1	1	1	0	1	0	2	1	1	2	1	1
zOTU_171	Bacteria	Proteobacteria	Gammaproteobacteria	Pseudomonadales	Moraxellaceae	Acinetobacter	acinetobacter spp.	17	15	35	25	21	0	0	0	0	0	0	0	0	0	0	0	0	1	0	0	0
zOTU_172	Bacteria	Proteobacteria	Gammaproteobacteria	Pseudomonadales	Moraxellaceae	Psychrobacter	psychrobacter cibus	2	22	10	64	17	0	1	0	0	0	0	0	0	0	0	0	0	1	0	1	0
zOTU_173	Bacteria	Proteobacteria	Gammaproteobacteria	Enterobacterales	Erwiniaceae	Pantoea	pantoea agglomerans	4	3	15	5	50	0	0	0	1	0	0	1	0	0	0	0	1	1	0	1	0
zOTU_174	Bacteria	Proteobacteria	Alphaproteobacteria	Rhizobiales	Brucellaceae	Ochrobactrum	ochrobactrum spp.	0	1	2	5	36	0	0	0	0	0	0	0	0	0	0	0	0	0	0	0	1
zOTU_175	Bacteria	Bacteroidetes	Flavobacteriia	Flavobacteriales	Flavobacteriaceae	Candidatus Amoebinatus	candidatus amoebinatus massiliae	5	24	11	86	3	0	0	0	0	0	0	0	0	0	0	0	0	0	0	0	1
zOTU_176	Bacteria	Proteobacteria	Alphaproteobacteria	Rhizobiales	Phyllobacteriaceae	Mesorhizobium	mesorhizobium amorphae	38	28	11	29	2	0	0	0	0	0	0	0	0	0	0	0	0	0	0	0	0
zOTU_177	Bacteria	Firmicutes	Bacilli	Lactobacillales	Streptococcaceae	Streptococcus	streptococcus suis	36	16	24	49	1	0	0	0	0	0	1	0	0	0	1	0	0	2	0	1	1
zOTU_178	Bacteria	Actinobacteria	Actinobacteria	Corynebacteriales	Corynebacteriaceae	Corynebacterium	corynebacterium variabile	1	1	3	0	52	0	0	1	0	0	0	1	0	1	0	0	0	0	0	1	0
zOTU_179	Bacteria	Proteobacteria	Gammaproteobacteria	Pseudomonadales	Pseudomonadaceae	Pseudomonas	pseudomonas mosselii	119	17	26	22	8	0	0	0	0	0	0	0	0	0	1	0	0	4	0	0	0
zOTU_180	Bacteria	Actinobacteria	Actinobacteria	Micrococcales	Brevibacteriaceae	Brevibacterium	brevibacterium linens	0	0	0	1	44	0	0	0	0	0	0	0	0	0	0	0	0	0	0	0	0
zOTU_181	Bacteria	Proteobacteria	Gammaproteobacteria	Enterobacterales	Yersiniaceae	Serratia	serratia marcescens	20	29	3	89	6	0	0	0	0	1	0	0	0	0	1	0	0	0	0	0	0
zOTU_182	Bacteria	Proteobacteria	Gammaproteobacteria	Enterobacterales	Enterobacteriaceae	Enterobacter	enterobacter asburiae	28	26	42	72	8	0	0	0	0	0	0	0	1	0	0	1	0	1	0	0	0
zOTU_183	Bacteria	Proteobacteria	Alphaproteobacteria	Caulobacterales	Caulobacteraceae	Brevundimonas	brevundimonas vesicularis	1	6	5	6	32	0	0	0	1	0	0	0	0	0	0	1	0	2	1	0	0
zOTU_184	Bacteria	Proteobacteria	Gammaproteobacteria	Pseudomonadales	Moraxellaceae	Acinetobacter	acinetobacter baumannii	89	2	12	14	4	0	0	0	0	0	0	0	0	0	0	0	0	1	0	0	0
zOTU_185	Bacteria	Proteobacteria	Gammaproteobacteria	Pseudomonadales	Moraxellaceae	Acinetobacter	acinetobacter johnsonii	11	5	25	67	3	0	0	0	0	0	0	0	0	0	1	0	0	0	0	0	1
zOTU_186	Bacteria	Firmicutes	Bacilli	Lactobacillales	Lactobacillaceae	Lentilactobacillus	Lentilactobacillus otakiensis	1	1	2	0	51	0	0	0	5	0	0	0	1	1	1	2	1	1	1	2	1
zOTU_187	Bacteria	Proteobacteria	Gammaproteobacteria	Pseudomonadales	Pseudomonadaceae	Pseudomonas	pseudomonas putida	12	10	25	6	44	1	1	0	0	0	0	0	0	0	1	1	0	3	1	1	0
zOTU_188	Bacteria	Proteobacteria	Gammaproteobacteria	Pseudomonadales	Moraxellaceae	Acinetobacter	acinetobacter calcoaceticus	88	3	15	2	3	0	0	0	0	0	0	0	0	0	0	0	0	1	0	0	0
zOTU_189	Bacteria	Firmicutes	Bacilli	Lactobacillales	Lactobacillaceae	Lentilactobacillus	Lentilactobacillus parabuchneri	0	0	2	0	68	0	0	1	2	0	0	1	2	1	2	1	2	1	0	4	2
zOTU_190	Bacteria	Firmicutes	Bacilli	Lactobacillales	Streptococcaceae	Streptococcus	streptococcus suis	31	10	66	16	0	1	0	1	1	1	0	0	1	0	1	1	1	2	2	0	1
zOTU_191	Bacteria	Firmicutes	Bacilli	Bacillales	Staphylococcaceae	Macrococcus	macrococcus caseolyticus	30	11	118	2	10	0	0	0	0	0	1	0	0	1	0	0	0	0	0	0	0
zOTU_192	Bacteria	Bacteroidetes	Flavobacteriia	Flavobacteriales	Flavobacteriaceae	Chryseobacterium	chryseobacterium anthropi	6	5	3	34	25	0	0	0	0	0	1	0	0	0	0	0	0	0	0	0	0
zOTU_193	Bacteria	Proteobacteria	Gammaproteobacteria	Pseudomonadales	Moraxellaceae	Acinetobacter	acinetobacter sp.	31	1	65	11	4	0	0	0	0	1	0	0	0	0	0	0	0	0	0	0	0
zOTU_194	Bacteria	Proteobacteria	Gammaproteobacteria	Pseudomonadales	Moraxellaceae	Acinetobacter	acinetobacter johnsonii	68	3	14	4	2	0	0	0	0	0	0	0	0	0	0	0	0	1	0	0	0
zOTU_195	Bacteria	Firmicutes	Bacilli	Lactobacillales	Streptococcaceae	Streptococcus	streptococcus parauberis	15	6	43	21	23	1	1	1	0	0	0	1	2	2	1	1	1	3	2	1	1
zOTU_196	Bacteria	Firmicutes	Bacilli	Lactobacillales	Lactobacillaceae	Lactobacillus	lactobacillus helveticus	70	2	69	1	3	0	0	0	1	0	0	1	0	1	0	0	0	1	0	0	0
zOTU_197	Bacteria	Firmicutes	Bacilli	Lactobacillales	Streptococcaceae	Lactococcus	lactococcus spp.	87	33	40	9	2	1	1	1	1	1	0	1	0	1	0	0	0	0	1	0	0
zOTU_198	Bacteria	Firmicutes	Bacilli	Lactobacillales	Streptococcaceae	Streptococcus	streptococcus thermophilus	8	9	4	8	5	12	8	16	19	2	2	1	4	20	25	35	36	62	67	58	70
zOTU_199	Bacteria	Proteobacteria	Gammaproteobacteria	Pseudomonadales	Pseudomonadaceae	Pseudomonas	pseudomonas putida	82	12	23	18	16	1	1	0	0	0	1	0	0	0	0	0	0	5	0	0	0
zOTU_200	Bacteria	Proteobacteria	Gammaproteobacteria	Pseudomonadales	Pseudomonadaceae	Pseudomonas	pseudomonas poae	4	12	1	8	28	0	0	0	0	0	0	0	0	0	0	0	0	5	0	0	0
zOTU_201	Bacteria	Proteobacteria	Gammaproteobacteria	Pseudomonadales	Moraxellaceae	Acinetobacter	acinetobacter johnsonii	42	8	69	11	8	0	0	0	0	0	0	0	0	0	0	0	0	1	0	0	0
zOTU_202	Bacteria	Firmicutes	Bacilli	Lactobacillales	Streptococcaceae	Streptococcus	streptococcus suis	45	19	24	40	0	0	0	0	1	0	0	0	0	0	0	1	0	2	2	1	1
zOTU_203	Bacteria	Proteobacteria	Gammaproteobacteria	Pseudomonadales	Moraxellaceae	Acinetobacter	acinetobacter johnsonii	31	5	61	16	15	0	0	0	0	0	0	0	0	0	0	0	0	1	0	0	0
zOTU_204	Bacteria	Firmicutes	Bacilli	Lactobacillales	Lactobacillaceae	Lactobacillus	lactobacillus helveticus	6	1	6	1	35	1	0	0	0	1	1	0	0	0	0	1	0	0	1	0	1
zOTU_205	Bacteria	Actinobacteria	Actinobacteria	Micrococcales	Micrococcaceae	Kocuria	kocuria sp.	4	0	3	1	46	0	0	0	0	0	0	0	0	0	0	0	0	0	0	1	1
zOTU_206	Bacteria	Firmicutes	Bacilli	Lactobacillales	Lactobacillaceae	Lentilactobacillus	Lentilactobacillus otakiensis	0	1	0	0	42	0	0	0	1	1	0	0	2	1	0	1	0	0	0	2	2
zOTU_207	Bacteria	Proteobacteria	Gammaproteobacteria	Pseudomonadales	Moraxellaceae	Acinetobacter	acinetobacter johnsonii	12	4	20	46	21	0	0	0	0	0	0	0	0	0	1	0	0	1	0	0	0
zOTU_208	Bacteria	Firmicutes	Bacilli	Lactobacillales	Lactobacillaceae	Lactobacillus	lactobacillus spp.	4	1	10	1	44	0	1	0	1	0	0	0	1	0	1	1	1	0	0	0	0
zOTU_209	Bacteria	Firmicutes	Bacilli	Lactobacillales	Streptococcaceae	Streptococcus	streptococcus macedonicus	2	2	4	8	30	1	1	1	1	1	0	1	1	1	0	0	1	1	1	2	2
zOTU_210	Bacteria	Firmicutes	Bacilli	Lactobacillales	Lactobacillaceae	Lentilactobacillus	Lentilactobacillus parabuchneri	1	0	0	1	58	0	0	1	1	0	1	0	1	1	0	1	2	1	1	2	2
zOTU_211	Bacteria	Proteobacteria	Gammaproteobacteria	Pseudomonadales	Moraxellaceae	Acinetobacter	acinetobacter genomosp. 3	30	2	72	7	6	0	0	1	0	0	0	0	0	0	0	0	0	1	0	0	0
zOTU_212	Bacteria	Proteobacteria	Gammaproteobacteria	Pseudomonadales	Moraxellaceae	Moraxella	moraxella osloensis	8	18	72	18	5	0	0	0	0	0	0	0	0	1	1	0	0	2	1	0	0
zOTU_213	Bacteria	Firmicutes	Bacilli	Lactobacillales	Carnobacteriaceae	Marinilactibacillus	marinilactibacillus psychrotolerans	2	0	0	0	42	0	0	0	1	0	0	1	0	0	2	2	0	0	1	1	0
zOTU_214	Bacteria	Proteobacteria	Alphaproteobacteria	Caulobacterales	Caulobacteraceae	Brevundimonas	brevundimonas diminuta	5	1	6	22	24	0	0	0	0	0	0	0	0	0	1	1	0	1	0	0	0
zOTU_215	Bacteria	Firmicutes	Bacilli	Lactobacillales	Lactobacillaceae	Lactobacillus	lactobacillus zeae	3	2	1	0	67	2	1	1	2	1	1	1	4	1	1	4	2	0	1	1	1
zOTU_216	Bacteria	Proteobacteria	Gammaproteobacteria	Pseudomonadales	Moraxellaceae	Acinetobacter	acinetobacter johnsonii	27	5	49	11	10	0	1	0	0	0	0	0	0	0	0	0	0	1	0	0	0
zOTU_217	Bacteria	Proteobacteria	Gammaproteobacteria	Pseudomonadales	Moraxellaceae	Acinetobacter	acinetobacter johnsonii	14	2	43	25	13	0	0	0	0	0	0	0	0	1	0	0	0	1	0	0	0
zOTU_218	Bacteria	Firmicutes	Bacilli	Lactobacillales	Streptococcaceae	Lactococcus	lactococcus spp.	0	1	24	0	23	2	0	1	0	0	0	1	0	1	0	1	0	1	0	0	0
zOTU_219	Bacteria	Proteobacteria	Gammaproteobacteria	Enterobacterales	Enterobacteriaceae	Leclercia	leclercia adecarboxylata	25	8	30	33	5	0	0	0	1	0	0	0	0	1	0	0	0	1	0	0	0
zOTU_220	Bacteria	Proteobacteria	Gammaproteobacteria	Pseudomonadales	Moraxellaceae	Psychrobacter	psychrobacter glacincola	8	17	6	17	22	0	0	0	1	0	0	0	0	0	0	1	0	0	0	0	0
zOTU_221	Bacteria	Proteobacteria	Gammaproteobacteria	Enterobacterales	Enterobacteriaceae	Citrobacter	citrobacter freundii	34	21	18	25	4	0	0	0	0	0	0	0	0	1	0	0	0	1	0	0	0
zOTU_222	Bacteria	Proteobacteria	Gammaproteobacteria	Aeromonadales	Aeromonadaceae	Aeromonas	aeromonas veronii	36	6	91	1	4	0	0	0	0	0	0	0	0	0	0	0	0	1	0	0	0
zOTU_223	Bacteria	Proteobacteria	Gammaproteobacteria	Pseudomonadales	Pseudomonadaceae	Pseudomonas	pseudomonas teessidea	7	6	5	4	25	0	0	0	0	0	0	0	0	0	0	0	0	4	0	0	0
zOTU_224	Bacteria	Proteobacteria	Gammaproteobacteria	Pseudomonadales	Moraxellaceae	Acinetobacter	acinetobacter septicus	12	8	47	3	2	0	0	0	0	0	0	0	0	0	0	0	0	0	0	0	0
zOTU_225	Bacteria	Firmicutes	Bacilli	Bacillales	Staphylococcaceae	Staphylococcus	staphylococcus saprophyticus	6	3	7	7	56	0	0	0	0	0	1	0	1	1	0	0	0	0	0	0	0
zOTU_226	Bacteria	Firmicutes	Bacilli	Lactobacillales	Streptococcaceae	Streptococcus	streptococcus vestibularis	10	5	2	11	5	12	8	7	17	4	4	3	5	27	28	43	40	69	87	83	73
zOTU_227	Bacteria	Actinobacteria	Actinobacteria	Micrococcales	Microbacteriaceae	Microbacterium	microbacterium oxydans	1	4	6	5	36	0	0	0	1	0	0	0	0	0	0	0	0	0	0	0	0
zOTU_228	Bacteria	Proteobacteria	Gammaproteobacteria	Pseudomonadales	Moraxellaceae	Acinetobacter	acinetobacter sp.	21	10	17	28	15	0	0	0	0	0	0	0	0	0	0	0	0	1	0	0	0
zOTU_229	Bacteria	Proteobacteria	Gammaproteobacteria	Xanthomonadales	Xanthomonadaceae	Stenotrophomonas	stenotrophomonas terrae	3	5	3	4	45	1	0	0	0	0	0	0	0	1	0	0	0	1	0	0	1
zOTU_230	Bacteria	Proteobacteria	Gammaproteobacteria	Xanthomonadales	Xanthomonadaceae	Stenotrophomonas	stenotrophomonas spp.	20	4	8	7	38	0	0	0	1	0	0	0	1	0	0	0	0	1	0	0	0
zOTU_231	Bacteria	Firmicutes	Bacilli	Lactobacillales	Lactobacillaceae	Loigolactobacillus	Loigolactobacillus rennini	0	1	0	1	88	1	1	1	3	1	0	2	4	2	1	2	2	1	1	1	18
zOTU_232	Bacteria	Proteobacteria	Gammaproteobacteria	Enterobacterales	Hafniaceae	Hafnia	hafnia alvei	7	33	11	8	10	0	0	0	6	0	1	0	0	0	0	0	0	0	0	0	0
zOTU_233	Bacteria	Proteobacteria	Gammaproteobacteria	Pseudomonadales	Pseudomonadaceae	Pseudomonas	pseudomonas sp.	8	15	2	14	25	0	0	0	0	0	0	0	0	1	0	0	0	4	1	0	0
zOTU_234	Bacteria	Proteobacteria	Gammaproteobacteria	Pseudomonadales	Pseudomonadaceae	Pseudomonas	pseudomonas fluorescens	3	3	3	3	7	0	0	0	0	0	0	0	0	0	0	0	0	16	0	0	0
zOTU_235	Bacteria	Firmicutes	Bacilli	Lactobacillales	Lactobacillaceae	Leuconostoc	leuconostoc lactis	12	54	0	9	9	1	0	0	0	0	0	0	0	1	0	0	0	0	0	0	0
zOTU_236	Bacteria	Proteobacteria	Gammaproteobacteria	Pseudomonadales	Moraxellaceae	Acinetobacter	acinetobacter guillouiae	10	17	14	41	17	0	0	0	0	0	0	0	0	0	0	0	0	0	0	0	0
zOTU_237	Bacteria	Proteobacteria	Gammaproteobacteria	Enterobacterales	Enterobacteriaceae	Escherichia	escherichia coli	6	0	13	7	15	0	0	0	0	0	0	0	0	0	0	0	0	0	0	0	0
zOTU_238	Bacteria	Proteobacteria	Gammaproteobacteria	Pseudomonadales	Moraxellaceae	Acinetobacter	acinetobacter johnsonii	26	2	44	6	7	0	0	0	0	0	0	0	0	0	0	0	0	1	0	0	0
zOTU_239	Bacteria	Firmicutes	Bacilli	Lactobacillales	Streptococcaceae	Streptococcus	streptococcus vestibularis	1	9	0	2	3	7	6	6	10	4	1	2	3	16	15	23	19	40	44	47	39
zOTU_240	Bacteria	Proteobacteria	Gammaproteobacteria	Pseudomonadales	Moraxellaceae	Psychrobacter	psychrobacter spp.	4	3	11	7	32	0	0	0	0	0	0	0	0	1	0	1	0	2	0	0	0
zOTU_241	Bacteria	Proteobacteria	Gammaproteobacteria	Pseudomonadales	Moraxellaceae	Acinetobacter	acinetobacter johnsonii	21	6	29	17	22	0	0	0	0	0	0	0	0	0	0	0	0	0	0	0	0
zOTU_242	Bacteria	Proteobacteria	Gammaproteobacteria	Pseudomonadales	Pseudomonadaceae	Pseudomonas	pseudomonas migulae	9	6	5	2	24	0	0	0	0	0	0	0	0	0	0	0	0	4	1	0	0
zOTU_243	Bacteria	Proteobacteria	Gammaproteobacteria	Pseudomonadales	Pseudomonadaceae	Pseudomonas	pseudomonas veronii	9	2	0	0	17	0	0	0	0	0	0	0	0	0	0	0	0	3	0	0	0
zOTU_244	Bacteria	Proteobacteria	Gammaproteobacteria	Aeromonadales	Aeromonadaceae	Aeromonas	aeromonas taiwanensis	22	5	97	11	4	0	0	0	0	0	0	0	0	0	0	0	0	0	0	0	0
zOTU_245	Bacteria	Proteobacteria	Gammaproteobacteria	Pseudomonadales	Moraxellaceae	Acinetobacter	acinetobacter johnsonii	13	4	21	52	3	0	0	0	0	0	0	0	0	0	0	0	0	0	0	0	0
zOTU_246	Bacteria	Firmicutes	Bacilli	Lactobacillales	Lactobacillaceae	Lactobacillus	lactobacillus kefiranofaciens	40	10	39	20	4	0	1	0	1	0	0	0	0	0	0	0	0	0	0	0	0
zOTU_247	Bacteria	Proteobacteria	Gammaproteobacteria	Enterobacterales	Enterobacteriaceae	Citrobacter	citrobacter freundii	52	13	30	36	6	0	0	0	1	0	0	0	0	0	0	0	0	1	0	0	0
zOTU_248	Bacteria	Actinobacteria	Actinobacteria	Micrococcales	Micrococcaceae	Arthrobacter	arthrobacter pascens	0	0	3	1	24	1	0	0	0	0	0	0	0	0	0	0	0	0	0	0	0
zOTU_249	Bacteria	Proteobacteria	Gammaproteobacteria	Pseudomonadales	Moraxellaceae	Acinetobacter	acinetobacter johnsonii	16	3	46	4	3	0	0	0	0	0	0	0	0	1	0	0	0	0	0	0	1
zOTU_250	Bacteria	Proteobacteria	Gammaproteobacteria	Enterobacterales	Hafniaceae	Hafnia	hafnia alvei	6	37	7	3	7	0	0	0	0	0	0	0	0	0	0	0	0	1	0	0	0
zOTU_251	Bacteria	Fusobacteria	Fusobacteriia	Fusobacteriales	Fusobacteriaceae	Fusobacterium	fusobacterium necrophorum	45	5	40	29	2	0	0	0	0	0	0	0	0	1	0	1	0	0	1	0	0
zOTU_252	Bacteria	Proteobacteria	Gammaproteobacteria	Enterobacterales	Enterobacteriaceae	Citrobacter	citrobacter sp.	47	3	33	18	9	0	0	0	0	0	0	0	0	0	0	0	0	1	0	0	0
zOTU_253	Bacteria	Proteobacteria	Gammaproteobacteria	Enterobacterales	Enterobacteriaceae	Raoultella	raoultella planticola	70	7	26	8	14	0	0	0	0	0	0	0	0	0	0	0	0	1	0	0	0
zOTU_254	Bacteria	Firmicutes	Bacilli	Bacillales	Staphylococcaceae	Staphylococcus	staphylococcus sciuri	1	2	2	0	26	1	0	1	0	0	0	0	1	0	0	1	0	0	0	0	0
zOTU_255	Bacteria	Bacteroidetes	Bacteroidia	Bacteroidales	Porphyromonadaceae	Porphyromonas	porphyromonas levii	19	4	35	9	0	0	0	1	0	0	0	0	0	0	0	0	0	1	0	0	0
zOTU_256	Bacteria	Firmicutes	Bacilli	Lactobacillales	Streptococcaceae	Streptococcus	streptococcus spp.	11	21	5	33	11	23	17	16	37	6	4	4	10	51	41	77	76	139	149	133	142
zOTU_257	Bacteria	Proteobacteria	Gammaproteobacteria	Enterobacterales	Enterobacteriaceae	Raoultella	raoultella terrigena	4	4	4	23	17	0	0	0	0	0	0	0	0	0	0	0	0	0	0	0	0
zOTU_258	Bacteria	Proteobacteria	Alphaproteobacteria	Rhodobacterales	Rhodobacteraceae	Paracoccus	paracoccus sp.	0	1	4	5	22	0	0	0	0	0	0	0	0	0	0	0	1	1	0	0	0
zOTU_259	Bacteria	Actinobacteria	Actinobacteria	Corynebacteriales	Corynebacteriaceae	Corynebacterium	corynebacterium flavescens	0	3	3	2	27	0	0	0	0	0	0	0	0	0	0	1	0	0	0	0	0
zOTU_260	Bacteria	Proteobacteria	Alphaproteobacteria	Rhizobiales	Brucellaceae	Pseudochrobactrum	pseudochrobactrum saccharolyticum	14	6	1	27	5	0	0	0	0	0	0	0	0	0	0	0	0	0	0	0	0
zOTU_261	Bacteria	Bacteroidetes	Flavobacteriia	Flavobacteriales	Flavobacteriaceae	Chryseobacterium	chryseobacterium indologenes	37	40	15	156	4	0	1	0	0	0	0	0	0	1	0	0	0	2	0	0	0
zOTU_262	Bacteria	Firmicutes	Bacilli	Lactobacillales	Streptococcaceae	Streptococcus	streptococcus thermophilus	6	5	3	3	3	32	33	37	20	35	33	29	17	30	29	22	22	3	8	6	4
zOTU_263	Bacteria	Firmicutes	Bacilli	Lactobacillales	Streptococcaceae	Streptococcus	streptococcus dysgalactiae	48	5	9	0	0	0	0	0	0	0	0	0	0	1	0	0	0	1	1	0	0
zOTU_264	Bacteria	Proteobacteria	Gammaproteobacteria	Pseudomonadales	Moraxellaceae	Acinetobacter	acinetobacter johnsonii	11	6	10	53	7	0	0	0	0	0	0	0	0	0	0	0	0	0	0	0	0
zOTU_265	Bacteria	Actinobacteria	Actinobacteria	Propionibacteriales	Propionibacteriaceae	Propionibacterium	propionibacterium acnes	13	6	8	9	4	0	0	0	0	0	0	0	2	0	1	0	0	1	2	1	0
zOTU_266	Bacteria	Firmicutes	Bacilli	Lactobacillales	Lactobacillaceae	Lentilactobacillus	Lentilactobacillus parabuchneri	1	0	1	0	37	0	0	0	4	0	0	0	2	1	0	0	0	0	0	1	1
zOTU_267	Bacteria	Bacteroidetes	Bacteroidia	Bacteroidales	Bacteroidaceae	Bacteroides	prevotella heparinolytica	30	1	26	0	0	0	1	0	1	0	1	0	0	1	0	0	0	1	1	0	0
zOTU_268	Bacteria	Proteobacteria	Gammaproteobacteria	Pseudomonadales	Moraxellaceae	Acinetobacter	acinetobacter spp.	14	10	8	18	8	0	0	0	0	0	0	0	0	0	0	0	0	0	0	0	0
zOTU_269	Bacteria	Proteobacteria	Gammaproteobacteria	Pseudomonadales	Moraxellaceae	Acinetobacter	acinetobacter spp.	11	5	18	8	12	0	0	0	0	0	0	0	0	0	0	0	0	0	0	0	0
zOTU_270	Bacteria	Proteobacteria	Alphaproteobacteria	Rhodospirillales	Acetobacteraceae	Acetobacter	acetobacter lovaniensis	26	7	16	12	0	0	0	0	0	0	0	0	0	1	0	0	0	1	0	0	0
zOTU_271	Bacteria	Proteobacteria	Gammaproteobacteria	Pseudomonadales	Moraxellaceae	Acinetobacter	acinetobacter sp.	5	7	54	5	3	0	0	0	0	0	0	0	0	0	0	0	0	0	0	0	0
zOTU_272	Bacteria	Proteobacteria	Gammaproteobacteria	Enterobacterales	Hafniaceae	Hafnia	hafnia spp.	11	11	9	12	10	0	0	0	10	1	0	0	0	0	0	0	0	2	0	0	0
zOTU_273	Bacteria	Proteobacteria	Gammaproteobacteria	Enterobacterales	Enterobacteriaceae	Citrobacter	citrobacter spp.	73	20	28	55	9	0	0	0	0	0	0	0	0	0	0	0	0	1	0	0	0
zOTU_274	Bacteria	Proteobacteria	Gammaproteobacteria	Pseudomonadales	Moraxellaceae	Acinetobacter	acinetobacter sp.	5	5	7	12	17	0	0	0	1	0	0	0	0	0	0	0	0	0	0	0	0
zOTU_275	Bacteria	Actinobacteria	Actinobacteria	Corynebacteriales	Corynebacteriaceae	Corynebacterium	corynebacterium xerosis	37	8	51	11	7	1	0	0	0	0	0	0	0	0	0	0	0	0	0	0	0
zOTU_276	Bacteria	Proteobacteria	Alphaproteobacteria	Rhodospirillales	Acetobacteraceae	Acetobacter	acetobacter pasteurianus	4	1	45	6	0	0	1	0	0	0	0	0	0	0	0	0	0	0	0	0	0
zOTU_277	Bacteria	Firmicutes	Bacilli	Lactobacillales	Lactobacillaceae	Lactobacillus	lactobacillus sp.	0	0	1	0	32	0	0	0	0	0	0	0	2	0	0	1	1	0	0	0	0
zOTU_278	Bacteria	Proteobacteria	Gammaproteobacteria	Pseudomonadales	Pseudomonadaceae	Pseudomonas	pseudomonas lurida	9	24	3	17	10	0	1	0	0	0	0	0	0	0	0	0	0	2	0	0	0
zOTU_279	Bacteria	Proteobacteria	Gammaproteobacteria	Enterobacterales	Enterobacteriaceae	Escherichia	escherichia coli	1	1	6	2	15	0	0	0	0	0	0	0	0	0	0	0	0	0	0	0	0
zOTU_280	Bacteria	Bacteroidetes	Bacteroidia	Bacteroidales	Porphyromonadaceae	Porphyromonas	porphyromonas spp.	0	16	5	55	0	0	0	0	0	0	0	0	0	1	0	0	0	0	1	0	0
zOTU_281	Bacteria	Proteobacteria	Gammaproteobacteria	Pseudomonadales	Moraxellaceae	Acinetobacter	acinetobacter johnsonii	28	2	28	10	20	0	0	0	0	0	0	0	0	0	1	0	0	1	0	0	0
zOTU_282	Bacteria	Proteobacteria	Gammaproteobacteria	Pseudomonadales	Moraxellaceae	Acinetobacter	acinetobacter johnsonii	12	0	35	4	4	0	0	0	0	0	0	0	0	0	0	0	0	1	0	0	0
zOTU_283	Bacteria	Proteobacteria	Alphaproteobacteria	Rhodospirillales	Acetobacteraceae	Acetobacter	acetobacter cibinongensis	42	8	6	0	1	0	0	0	0	0	0	0	0	0	0	0	0	0	0	0	0
zOTU_284	Bacteria	Proteobacteria	Gammaproteobacteria	Enterobacterales	Enterobacteriaceae	Enterobacter	enterobacter aerogenes	5	8	11	24	2	0	0	0	0	0	0	0	0	0	0	0	0	0	0	0	0
zOTU_285	Bacteria	Proteobacteria	Gammaproteobacteria	Pseudomonadales	Pseudomonadaceae	Pseudomonas	pseudomonas mosselii	16	2	13	7	2	0	0	0	0	0	0	0	0	0	0	0	0	1	0	0	0
zOTU_286	Bacteria	Bacteroidetes	Flavobacteriia	Flavobacteriales	Flavobacteriaceae	Chryseobacterium	chryseobacterium carnipullorum	2	39	14	5	2	0	0	0	0	0	0	0	0	0	0	0	0	0	0	0	0
zOTU_287	Bacteria	Proteobacteria	Gammaproteobacteria	Enterobacterales	Enterobacteriaceae	Enterobacter	enterobacter sp.	15	12	14	15	38	1	0	0	1	0	0	1	0	0	0	0	0	1	0	0	0
zOTU_288	Bacteria	Proteobacteria	Gammaproteobacteria	Enterobacterales	Hafniaceae	Hafnia	hafnia alvei	8	19	3	5	6	0	0	0	2	0	0	0	0	0	0	0	0	1	0	0	0
zOTU_289	Bacteria	Proteobacteria	Alphaproteobacteria	Rhizobiales	Brucellaceae	Ochrobactrum	ochrobactrum pseudogrignonense	4	0	0	1	20	0	0	0	0	0	0	1	0	0	0	1	0	0	1	0	0
zOTU_290	Bacteria	Proteobacteria	Gammaproteobacteria	Pseudomonadales	Moraxellaceae	Acinetobacter	acinetobacter johnsonii	16	7	22	23	15	0	0	0	0	0	0	0	0	0	0	0	0	1	0	0	0
zOTU_291	Bacteria	Firmicutes	Clostridia	Clostridiales	Clostridiaceae	Clostridium	clostridium spp.	27	15	17	24	3	0	0	0	1	0	0	0	0	0	0	0	0	0	0	1	0
zOTU_292	Bacteria	Bacteroidetes	Flavobacteriia	Flavobacteriales	Flavobacteriaceae	Chryseobacterium	chryseobacterium sp.	30	18	9	21	0	0	0	0	0	1	0	0	0	0	0	0	0	0	0	0	0
zOTU_293	Bacteria	Proteobacteria	Gammaproteobacteria	Pseudomonadales	Moraxellaceae	Acinetobacter	acinetobacter sp.	20	1	31	8	2	0	0	0	0	0	0	0	0	0	0	0	0	1	0	0	0
zOTU_294	Bacteria	Proteobacteria	Gammaproteobacteria	Pseudomonadales	Pseudomonadaceae	Pseudomonas	pseudomonas fragi	4	3	0	1	11	0	0	0	0	0	0	0	0	0	0	0	0	1	0	0	0
zOTU_295	Bacteria	Proteobacteria	Gammaproteobacteria	Pseudomonadales	Moraxellaceae	Acinetobacter	acinetobacter johnsonii	2	3	6	5	14	0	0	0	0	0	0	0	0	0	0	0	0	0	0	0	0
zOTU_296	Bacteria	Bacteroidetes	Flavobacteriia	Flavobacteriales	Flavobacteriaceae	Chryseobacterium	chryseobacterium isbiliense	5	13	17	28	0	0	0	0	0	0	0	0	0	0	0	0	0	0	0	0	0
zOTU_297	Bacteria	Proteobacteria	Gammaproteobacteria	Pseudomonadales	Moraxellaceae	Acinetobacter	acinetobacter johnsonii	22	1	16	2	1	0	0	0	0	0	0	0	0	0	0	0	0	0	0	0	0
zOTU_298	Bacteria	Actinobacteria	Actinobacteria	Corynebacteriales	Corynebacteriaceae	Corynebacterium	corynebacterium glycinophilum	0	0	0	0	28	0	0	0	0	0	0	1	1	0	0	0	0	0	0	0	0
zOTU_299	Bacteria	Proteobacteria	Gammaproteobacteria	Pseudomonadales	Moraxellaceae	Acinetobacter	acinetobacter johnsonii	9	2	36	2	3	0	0	0	0	0	0	0	0	0	0	0	0	1	0	0	0
zOTU_300	Bacteria	Proteobacteria	Gammaproteobacteria	Enterobacterales	Enterobacteriaceae	Enterobacter	enterobacter ludwigii	5	2	4	4	15	0	0	0	0	0	0	0	0	0	0	0	0	0	0	0	0
zOTU_301	Bacteria	Proteobacteria	Gammaproteobacteria	Pseudomonadales	Pseudomonadaceae	Pseudomonas	pseudomonas spp.	0	1	1	1	10	0	0	0	0	0	0	0	0	0	0	0	0	0	0	0	0
zOTU_302	Bacteria	Firmicutes	Bacilli	Bacillales	Bacillaceae	Bacillus	bacillus thuringiensis	15	11	6	5	5	2	0	0	0	0	0	1	1	2	0	0	1	11	5	1	1
zOTU_303	Bacteria	Proteobacteria	Gammaproteobacteria	Enterobacterales	Enterobacteriaceae	Citrobacter	citrobacter spp.	10	10	9	31	5	0	0	0	0	0	0	0	0	0	0	0	0	0	0	0	0
zOTU_304	Bacteria	Proteobacteria	Gammaproteobacteria	Enterobacterales	Erwiniaceae	Pantoea	pantoea agglomerans	5	0	22	17	1	0	0	0	0	0	0	0	0	0	0	0	0	1	0	0	0
zOTU_305	Bacteria	Actinobacteria	Actinobacteria	Corynebacteriales	Nocardiaceae	Rhodococcus	rhodococcus globerulus	0	0	0	1	29	0	1	0	0	0	1	1	0	1	0	0	0	0	0	0	0
zOTU_306	Bacteria	Firmicutes	Bacilli	Lactobacillales	Lactobacillaceae	Lentilactobacillus	Lentilactobacillus parabuchneri	0	1	1	0	11	0	0	0	1	0	0	0	1	0	1	0	0	0	0	0	0
zOTU_307	Bacteria	Firmicutes	Bacilli	Lactobacillales	Streptococcaceae	Streptococcus	streptococcus thermophilus	5	4	4	0	0	20	17	24	7	16	21	16	12	15	15	7	9	3	3	2	2
zOTU_308	Bacteria	Bacteroidetes	Flavobacteriia	Flavobacteriales	Flavobacteriaceae	Chryseobacterium	chryseobacterium hominis	1	11	1	35	0	0	1	0	0	0	0	0	0	0	0	0	0	0	0	0	0
zOTU_309	Bacteria	Proteobacteria	Gammaproteobacteria	Enterobacterales	Enterobacteriaceae	Enterobacter	enterobacter asburiae	4	9	10	29	1	0	0	0	0	0	0	0	0	0	0	0	0	1	0	0	0
zOTU_310	Bacteria	Proteobacteria	Gammaproteobacteria	Pseudomonadales	Moraxellaceae	Moraxella	moraxella osloensis	17	8	47	19	3	0	0	0	0	0	0	1	0	0	0	0	0	0	0	0	0
zOTU_311	Bacteria	Proteobacteria	Gammaproteobacteria	Pseudomonadales	Moraxellaceae	Acinetobacter	acinetobacter johnsonii	18	6	10	18	6	0	0	0	0	0	0	0	0	0	0	0	0	1	0	0	0
zOTU_312	Bacteria	Actinobacteria	Actinobacteria	Micrococcales	Brevibacteriaceae	Brevibacterium	brevibacterium linens	0	0	0	1	26	0	0	0	0	0	0	0	0	1	0	1	0	0	0	0	0
zOTU_313	Bacteria	Firmicutes	Bacilli	Lactobacillales	Streptococcaceae	Streptococcus	streptococcus thermophilus	2	5	4	2	1	19	23	25	8	18	23	21	7	15	16	6	11	1	1	3	2
zOTU_314	Bacteria	Firmicutes	Bacilli	Lactobacillales	Lactobacillaceae	Lactobacillus	lactobacillus kefiranofaciens	50	3	1	8	4	0	0	0	1	0	0	0	0	0	0	1	0	0	0	0	0
zOTU_315	Bacteria	Actinobacteria	Actinobacteria	Micrococcales	Brevibacteriaceae	Brevibacterium	brevibacterium sp.	0	0	1	0	15	1	0	0	0	0	1	0	0	0	0	0	0	0	0	0	0
zOTU_316	Bacteria	Proteobacteria	Gammaproteobacteria	Pseudomonadales	Pseudomonadaceae	Pseudomonas	pseudomonas fluorescens	1	4	1	1	11	0	0	0	0	0	0	0	0	0	1	0	0	2	0	0	0
zOTU_317	Bacteria	Proteobacteria	Gammaproteobacteria	Xanthomonadales	Xanthomonadaceae	Stenotrophomonas	stenotrophomonas maltophilia	0	3	0	12	6	0	0	0	0	0	0	0	0	0	0	0	0	0	0	0	0
zOTU_318	Bacteria	Proteobacteria	Gammaproteobacteria	Pseudomonadales	Pseudomonadaceae	Pseudomonas	pseudomonas fluorescens	5	8	4	31	3	0	0	0	0	0	0	0	0	0	0	0	0	1	0	0	0
zOTU_319	Bacteria	Firmicutes	Bacilli	Bacillales	Staphylococcaceae	Staphylococcus	staphylococcus spp.	1	1	1	0	15	0	0	0	0	0	0	0	0	0	0	0	0	1	1	0	0
zOTU_320	Bacteria	Proteobacteria	Alphaproteobacteria	Rickettsiales	Rickettsiaceae	Rickettsia	rickettsia spp.	4	5	8	8	0	0	0	0	0	0	0	1	0	0	0	0	0	0	0	0	0
zOTU_321	Bacteria	Proteobacteria	Gammaproteobacteria	Pseudomonadales	Moraxellaceae	Acinetobacter	acinetobacter johnsonii	12	1	32	8	1	0	0	0	0	0	0	0	0	0	0	0	0	0	0	0	0
zOTU_322	Bacteria	Proteobacteria	Gammaproteobacteria	Pseudomonadales	Moraxellaceae	Acinetobacter	acinetobacter ursingii	17	2	47	9	2	0	0	0	0	0	0	0	0	0	0	0	0	1	0	0	0
zOTU_323	Bacteria	Proteobacteria	Gammaproteobacteria	Enterobacterales	Enterobacteriaceae	Shigella	shigella sonnei	10	0	11	6	24	0	1	0	0	0	0	1	0	0	0	0	0	0	0	0	0
zOTU_324	Bacteria	Firmicutes	Bacilli	Lactobacillales	Lactobacillaceae	Lactobacillus	lactobacillus helveticus	17	0	16	0	2	0	0	0	0	0	0	0	0	0	0	0	0	0	0	0	1
zOTU_325	Bacteria	Bacteroidetes	Sphingobacteriia	Sphingobacteriales	Sphingobacteriaceae	Sphingobacterium	sphingobacterium faecium	0	0	0	2	16	0	0	0	1	0	0	0	0	0	0	0	0	0	0	0	0
zOTU_326	Bacteria	Bacteroidetes	Sphingobacteriia	Sphingobacteriales	Sphingobacteriaceae	Sphingobacterium	sphingobacterium faecium	0	1	0	4	21	0	0	0	0	0	1	0	0	1	0	0	0	0	0	0	0
zOTU_327	Bacteria	Proteobacteria	Gammaproteobacteria	Pseudomonadales	Moraxellaceae	Acinetobacter	acinetobacter johnsonii	16	1	4	7	16	0	0	0	0	0	0	0	0	0	0	0	0	0	0	0	0
zOTU_328	Bacteria	Proteobacteria	Gammaproteobacteria	Xanthomonadales	Xanthomonadaceae	Stenotrophomonas	stenotrophomonas spp.	4	0	3	0	14	0	0	0	0	0	0	0	0	0	0	0	0	0	0	0	0
zOTU_329	Bacteria	Proteobacteria	Gammaproteobacteria	Pseudomonadales	Moraxellaceae	Acinetobacter	acinetobacter genomosp. 3	17	2	4	2	2	0	0	0	0	0	0	0	0	0	0	0	0	1	0	0	0
zOTU_330	Bacteria	Actinobacteria	Actinobacteria	Micrococcales	Brevibacteriaceae	Brevibacterium	brevibacterium sp.	0	1	0	0	16	0	0	0	0	0	0	0	0	0	0	0	0	0	0	0	0
zOTU_331	Bacteria	Proteobacteria	Deltaproteobacteria	Deltaproteobacteria	Deltaproteobacteria	Dissulfuribacter	dissulfuribacter thermophilus	15	0	5	14	0	0	0	0	0	0	0	0	0	0	0	0	0	0	0	0	0
zOTU_332	Bacteria	Proteobacteria	Gammaproteobacteria	Pseudomonadales	Moraxellaceae	Acinetobacter	acinetobacter spp.	11	0	20	1	0	0	0	0	0	0	0	0	0	0	0	0	0	0	0	0	0
zOTU_333	Bacteria	Bacteroidetes	Sphingobacteriia	Sphingobacteriales	Sphingobacteriaceae	Sphingobacterium	sphingobacterium faecium	0	1	2	0	22	0	0	0	1	0	1	0	0	0	0	1	0	0	0	0	0
zOTU_334	Bacteria	Proteobacteria	Gammaproteobacteria	Enterobacterales	Enterobacteriaceae	Enterobacter	enterobacter asburiae	5	7	14	24	2	0	0	0	0	0	0	0	0	0	0	0	0	0	0	0	0
zOTU_335	Bacteria	Bacteroidetes	Flavobacteriia	Flavobacteriales	Flavobacteriaceae	Empedobacter	wautersiella falsenii	44	10	62	6	0	0	0	0	0	0	0	0	0	1	0	0	0	1	0	1	0
zOTU_336	Bacteria	Proteobacteria	Gammaproteobacteria	Enterobacterales	Enterobacteriaceae	Escherichia	escherichia coli	2	0	10	4	7	0	0	0	0	0	0	0	0	0	0	0	0	0	0	0	0
zOTU_337	Bacteria	Proteobacteria	Gammaproteobacteria	Aeromonadales	Aeromonadaceae	Aeromonas	aeromonas veronii	8	0	26	0	1	0	0	0	0	0	0	0	0	0	0	0	0	0	0	0	0
zOTU_338	Bacteria	Firmicutes	Bacilli	Lactobacillales	Lactobacillaceae	Lactobacillus	lactobacillus sp.	0	0	0	0	18	1	1	0	1	0	0	0	0	1	1	1	0	0	0	1	16
zOTU_339	Bacteria	Bacteroidetes	Sphingobacteriia	Sphingobacteriales	Sphingobacteriaceae	Sphingobacterium	sphingobacterium faecium	0	0	3	1	17	0	0	0	0	0	0	0	0	0	0	0	0	0	0	0	1
zOTU_340	Bacteria	Proteobacteria	Gammaproteobacteria	Pseudomonadales	Moraxellaceae	Acinetobacter	acinetobacter johnsonii	15	3	29	11	5	0	0	0	0	0	0	0	0	0	0	0	0	1	0	0	0
zOTU_341	Bacteria	Proteobacteria	Gammaproteobacteria	Enterobacterales	Yersiniaceae	Serratia	serratia marcescens	9	9	3	37	1	0	0	0	0	0	0	0	0	0	0	0	0	0	1	0	0
zOTU_342	Bacteria	Proteobacteria	Gammaproteobacteria	Pseudomonadales	Moraxellaceae	Acinetobacter	acinetobacter johnsonii	3	2	6	29	3	0	0	0	0	0	0	0	0	0	0	0	0	1	0	0	0
zOTU_343	Bacteria	Proteobacteria	Gammaproteobacteria	Pseudomonadales	Moraxellaceae	Acinetobacter	acinetobacter johnsonii	10	3	11	6	9	0	0	0	0	0	0	0	0	0	0	0	0	0	0	0	0
zOTU_344	Bacteria	Actinobacteria	Actinobacteria	Micrococcales	Dermabacteraceae	Brachybacterium	brachybacterium nesterenkovii	5	2	1	1	15	0	0	0	0	0	0	0	0	0	0	0	0	0	0	0	0
zOTU_345	Bacteria	Bacteroidetes	Sphingobacteriia	Sphingobacteriales	Sphingobacteriaceae	Sphingobacterium	sphingobacterium spiritivorum	2	10	2	17	1	0	0	0	0	0	0	1	0	0	0	0	0	1	0	0	1
zOTU_346	Bacteria	Bacteroidetes	Flavobacteriia	Flavobacteriales	Flavobacteriaceae	Elizabethkingia	elizabethkingia meningoseptica	0	9	5	18	0	0	0	0	0	0	0	0	0	0	0	0	0	0	0	0	0
zOTU_347	Bacteria	Actinobacteria	Actinobacteria	Micrococcales	Brevibacteriaceae	Brevibacterium	brevibacterium aureum	0	0	0	0	17	0	0	0	0	0	0	1	0	0	0	0	0	1	0	0	0
zOTU_348	Bacteria	Proteobacteria	Gammaproteobacteria	Pseudomonadales	Moraxellaceae	Acinetobacter	acinetobacter sp.	4	5	7	10	12	0	0	0	0	0	0	0	0	0	0	0	0	0	0	0	0
zOTU_349	Bacteria	Proteobacteria	Alphaproteobacteria	Caulobacterales	Caulobacteraceae	Brevundimonas	brevundimonas diminuta	2	5	5	21	3	0	1	0	0	0	0	0	0	0	0	0	0	0	0	0	0
zOTU_350	Bacteria	Proteobacteria	Gammaproteobacteria	Pseudomonadales	Moraxellaceae	Acinetobacter	acinetobacter septicus	18	7	37	8	2	0	0	0	0	0	1	0	0	0	0	0	0	0	0	0	0
zOTU_351	Bacteria	Bacteroidetes	Flavobacteriia	Flavobacteriales	Flavobacteriaceae	Elizabethkingia	elizabethkingia meningoseptica	20	5	10	18	0	0	0	0	1	0	0	0	0	0	0	0	0	0	0	0	0
zOTU_352	Bacteria	Bacteroidetes	Flavobacteriia	Flavobacteriales	Flavobacteriaceae	Chryseobacterium	chryseobacterium indologenes	13	11	0	45	1	0	0	0	0	0	0	0	0	0	0	0	0	0	0	0	0
zOTU_353	Bacteria	Proteobacteria	Gammaproteobacteria	Enterobacterales	Yersiniaceae	Rahnella	rahnella sp.	2	2	3	6	14	0	0	0	0	0	0	0	0	0	0	0	0	0	0	0	0
zOTU_354	Bacteria	Firmicutes	Bacilli	Lactobacillales	Lactobacillaceae	Lentilactobacillus	Lentilactobacillus parabuchneri	0	0	0	0	15	1	0	0	0	0	0	0	0	0	0	0	0	0	0	1	0
zOTU_355	Bacteria	Firmicutes	Bacilli	Lactobacillales	Lactobacillaceae	Lentilactobacillus	Lentilactobacillus otakiensis	0	0	0	0	9	0	0	0	0	0	0	0	0	0	0	0	0	0	1	1	0
zOTU_356	Bacteria	Proteobacteria	Gammaproteobacteria	Enterobacterales	Enterobacteriaceae	Shigella	shigella sonnei	6	3	10	9	9	0	0	0	0	0	0	0	0	0	0	0	0	0	0	0	0
zOTU_357	Bacteria	Bacteroidetes	Flavobacteriia	Flavobacteriales	Flavobacteriaceae	Candidatus Amoebinatus	candidatus amoebinatus massiliae	5	1	2	13	16	0	0	0	0	0	0	0	0	0	0	0	0	0	0	0	0
zOTU_358	Bacteria	Proteobacteria	Alphaproteobacteria	Rhizobiales	Rhizobiaceae	Rhizobium	rhizobium sp.	0	1	2	22	5	0	0	0	0	0	0	0	0	0	0	0	0	0	0	0	0
zOTU_359	Bacteria	Proteobacteria	Alphaproteobacteria	Rhodospirillales	Acetobacteraceae	Acetobacter	acetobacter pasteurianus	1	0	0	7	12	0	0	0	0	0	0	0	0	0	0	0	0	0	0	0	0
zOTU_360	Bacteria	Proteobacteria	Gammaproteobacteria	Enterobacterales	Enterobacteriaceae	Enterobacter	enterobacter hormaechei	5	1	40	25	6	0	0	0	0	1	0	0	0	0	0	0	0	1	0	0	0
zOTU_361	Bacteria	Actinobacteria	Actinobacteria	Micrococcales	Brevibacteriaceae	Brevibacterium	brevibacterium linens	2	0	0	2	29	0	0	0	0	0	0	1	0	0	0	0	0	0	0	0	0
zOTU_362	Bacteria	Actinobacteria	Actinobacteria	Micrococcales	Microbacteriaceae	Pseudoclavibacter	zimmermannella bifida	0	0	0	0	17	0	0	0	0	0	0	0	0	0	0	0	0	0	0	0	0
zOTU_363	Bacteria	Bacteroidetes	Flavobacteriia	Flavobacteriales	Crocinitomicaceae	Fluviicola	fluviicola spp.	1	23	2	18	0	0	0	0	0	0	0	0	0	0	0	0	0	0	0	0	0
zOTU_364	Bacteria	Proteobacteria	Gammaproteobacteria	Enterobacterales	Enterobacteriaceae	Enterobacter	enterobacter sp.	26	12	10	12	1	0	0	0	0	0	0	0	0	0	0	0	0	0	0	0	0
zOTU_365	Bacteria	Proteobacteria	Gammaproteobacteria	Pseudomonadales	Moraxellaceae	Acinetobacter	acinetobacter johnsonii	7	1	10	37	1	0	0	0	0	1	0	0	0	0	1	0	0	0	0	0	0
zOTU_366	Bacteria	Proteobacteria	Gammaproteobacteria	Pseudomonadales	Moraxellaceae	Acinetobacter	acinetobacter johnsonii	5	10	7	20	3	0	0	0	0	0	0	0	0	0	0	0	0	1	0	0	0
zOTU_367	Bacteria	Proteobacteria	Gammaproteobacteria	Pseudomonadales	Moraxellaceae	Acinetobacter	acinetobacter sp.	18	3	22	10	4	0	0	0	0	0	0	0	0	0	0	0	0	0	0	0	0
zOTU_368	Bacteria	Proteobacteria	Gammaproteobacteria	Pseudomonadales	Pseudomonadaceae	Pseudomonas	pseudomonas rhodesiae	4	16	12	22	9	0	0	0	0	0	0	0	0	0	0	0	0	3	0	0	0
zOTU_369	Bacteria	Bacteroidetes	Sphingobacteriia	Sphingobacteriales	Sphingobacteriaceae	Sphingobacterium	sphingobacterium faecium	0	0	2	0	19	0	0	0	0	0	0	1	0	0	0	0	0	1	0	0	0
zOTU_370	Bacteria	Proteobacteria	Gammaproteobacteria	Pseudomonadales	Moraxellaceae	Moraxella	moraxella osloensis	9	1	21	5	3	0	0	0	0	0	0	0	0	0	0	0	0	0	0	0	0
zOTU_371	Bacteria	Bacteroidetes	Flavobacteriia	Flavobacteriales	Flavobacteriaceae	Chryseobacterium	chryseobacterium sp.	1	1	44	14	0	0	0	0	0	0	0	0	0	0	0	0	0	1	0	0	0
zOTU_372	Bacteria	Firmicutes	Bacilli	Lactobacillales	Streptococcaceae	Streptococcus	streptococcus parauberis	4	2	5	4	7	0	0	0	0	0	0	0	0	0	0	0	0	0	1	0	0
zOTU_373	Bacteria	Proteobacteria	Gammaproteobacteria	Enterobacterales	Enterobacteriaceae	Klebsiella	klebsiella oxytoca	3	1	8	1	8	0	0	0	0	0	0	0	0	0	0	0	0	0	0	0	0
zOTU_374	Bacteria	Bacteroidetes	Flavobacteriia	Flavobacteriales	Flavobacteriaceae	Chryseobacterium	chryseobacterium indologenes	7	22	9	25	9	0	0	0	0	0	0	0	0	0	0	0	0	0	0	0	0
zOTU_375	Bacteria	Bacteroidetes	Bacteroidia	Bacteroidales	Bacteroidaceae	Bacteroides	bacteroides spp.	67	2	11	5	0	0	0	0	0	0	0	0	0	1	0	0	0	0	0	0	0
zOTU_376	Bacteria	Proteobacteria	Gammaproteobacteria	Aeromonadales	Aeromonadaceae	Aeromonas	aeromonas veronii	5	0	24	0	0	0	0	0	0	0	0	0	0	0	0	0	0	0	0	0	0
zOTU_377	Bacteria	Proteobacteria	Gammaproteobacteria	Pseudomonadales	Moraxellaceae	Acinetobacter	acinetobacter guillouiae	13	11	16	21	7	0	0	0	0	0	1	0	0	0	0	0	0	1	0	0	0
zOTU_378	Bacteria	Bacteroidetes	Bacteroidia	Bacteroidales	Bacteroidaceae	Bacteroides	bacteroides spp.	1	0	1	50	0	0	1	0	0	0	0	0	0	0	0	0	0	0	0	0	0
zOTU_379	Bacteria	Proteobacteria	Gammaproteobacteria	Enterobacterales	Yersiniaceae	Rahnella	rahnella sp.	0	1	2	1	11	0	0	0	0	0	0	0	0	0	0	0	0	0	0	0	0
zOTU_380	Bacteria	Bacteroidetes	Flavobacteriia	Flavobacteriales	Flavobacteriaceae	Chryseobacterium	chryseobacterium joostei	35	0	3	6	0	0	0	0	0	0	0	0	0	0	0	0	0	0	0	0	0
zOTU_381	Bacteria	Firmicutes	Erysipelotrichia	Erysipelotrichales	Erysipelotrichaceae	Turicibacter	turicibacter spp.	8	8	13	7	1	0	0	0	0	0	0	0	0	0	0	0	0	0	0	1	0
zOTU_382	Bacteria	Proteobacteria	Gammaproteobacteria	Enterobacterales	Enterobacteriaceae	Raoultella	raoultella ornithinolytica	41	8	13	17	9	0	0	0	0	1	0	0	0	0	0	0	0	1	1	0	0
zOTU_383	Bacteria	Bacteroidetes	Flavobacteriia	Flavobacteriales	Flavobacteriaceae	Epilithonimonas	epilithonimonas sp.	1	4	1	10	11	0	0	1	0	0	0	0	0	0	0	0	0	0	0	0	0
zOTU_384	Bacteria	Bacteroidetes	Sphingobacteriia	Sphingobacteriales	Sphingobacteriaceae	Sphingobacterium	sphingobacterium faecium	1	0	0	2	20	0	1	0	1	0	0	1	0	0	1	1	0	0	0	0	0
zOTU_385	Bacteria	Proteobacteria	Gammaproteobacteria	Pseudomonadales	Pseudomonadaceae	Pseudomonas	pseudomonas fluorescens	2	2	32	3	9	0	0	0	1	0	0	0	0	0	0	0	0	3	0	0	0
zOTU_386	Bacteria	Proteobacteria	Gammaproteobacteria	Pseudomonadales	Moraxellaceae	Acinetobacter	acinetobacter johnsonii	5	1	2	6	6	0	0	0	0	0	0	0	0	0	0	0	0	0	0	0	0
zOTU_387	Bacteria	Tenericutes	Mollicutes	Mycoplasmatales	Mycoplasmataceae	Mycoplasma	mycoplasma bovis	9	10	4	20	0	0	0	0	0	0	0	0	0	0	0	0	0	0	0	0	0
zOTU_388	Bacteria	Bacteroidetes	Flavobacteriia	Flavobacteriales	Flavobacteriaceae	Chryseobacterium	chryseobacterium bovis	16	13	12	35	4	0	0	0	0	0	0	0	0	0	0	0	0	1	0	0	0
zOTU_389	Bacteria	Proteobacteria	Gammaproteobacteria	Enterobacterales	Enterobacteriaceae	Citrobacter	citrobacter spp.	15	1	9	8	3	0	0	0	0	0	0	0	0	0	0	0	0	0	0	0	0
zOTU_390	Bacteria	Proteobacteria	Gammaproteobacteria	Pseudomonadales	Pseudomonadaceae	Pseudomonas	pseudomonas umsongensis	2	6	3	18	12	0	0	0	0	0	0	0	0	0	0	0	0	2	0	0	0
zOTU_391	Bacteria	Proteobacteria	Gammaproteobacteria	Xanthomonadales	Xanthomonadaceae	Stenotrophomonas	stenotrophomonas spp.	1	0	0	0	9	0	0	0	0	0	0	0	0	0	0	0	0	0	0	0	0
zOTU_392	Bacteria	Tenericutes	Mollicutes	Mycoplasmatales	Mycoplasmataceae	Mycoplasma	mycoplasma bovis	0	2	14	19	0	0	0	0	0	0	0	0	0	0	0	0	0	0	0	0	0
zOTU_393	Bacteria	Proteobacteria	Gammaproteobacteria	Enterobacterales	Enterobacteriaceae	Raoultella	raoultella planticola	16	6	7	2	16	0	0	0	0	0	0	0	0	0	0	0	0	1	0	0	0
zOTU_394	Bacteria	Proteobacteria	Gammaproteobacteria	Pseudomonadales	Moraxellaceae	Acinetobacter	acinetobacter guillouiae	3	0	7	9	12	0	0	0	0	0	0	0	0	0	0	0	0	0	0	0	0
zOTU_395	Bacteria	Proteobacteria	Gammaproteobacteria	Aeromonadales	Aeromonadaceae	Aeromonas	aeromonas allosaccharophila	5	2	6	15	2	0	0	0	0	0	0	0	0	0	0	0	0	0	0	0	0
zOTU_396	Bacteria	Proteobacteria	Gammaproteobacteria	Xanthomonadales	Xanthomonadaceae	Stenotrophomonas	stenotrophomonas maltophilia	10	18	7	14	2	0	0	0	0	0	0	0	0	0	0	0	0	0	0	0	0
zOTU_397	Bacteria	Firmicutes	Bacilli	Lactobacillales	Lactobacillaceae	Lactobacillus	lactobacillus sp.	0	0	0	0	14	0	0	0	1	0	0	0	2	0	0	0	0	0	0	0	0
zOTU_398	Bacteria	Proteobacteria	Gammaproteobacteria	Pseudomonadales	Moraxellaceae	Psychrobacter	psychrobacter fozii	2	1	2	4	7	0	0	0	0	0	0	1	0	0	0	0	0	0	0	0	0
zOTU_399	Bacteria	Proteobacteria	Alphaproteobacteria	Rhodospirillales	Acetobacteraceae	Acetobacter	acetobacter orientalis	8	7	2	10	0	0	0	0	0	0	0	0	0	0	0	0	0	0	0	0	0
zOTU_400	Bacteria	Firmicutes	Bacilli	Lactobacillales	Lactobacillaceae	Levilactobacillus	Levilactobacillus parabrevis	0	0	0	0	5	0	0	0	2	0	0	1	2	0	0	1	9	0	0	0	1
zOTU_401	Bacteria	Firmicutes	Bacilli	Lactobacillales	Lactobacillaceae	Loigolactobacillus	Loigolactobacillus rennini	0	0	0	0	7	0	1	0	1	0	0	0	1	0	1	1	0	0	1	1	8
zOTU_402	Bacteria	Actinobacteria	Actinobacteria	Micrococcales	Microbacteriaceae	Microbacterium	microbacterium lacticum	23	1	1	8	11	0	0	0	0	0	0	0	0	0	0	0	1	0	0	0	0
zOTU_403	Bacteria	Proteobacteria	Gammaproteobacteria	Enterobacterales	Enterobacteriaceae	Enterobacter	enterobacter sp.	5	1	24	1	1	0	0	0	0	0	0	0	0	0	0	0	0	0	0	0	0
zOTU_404	Bacteria	Proteobacteria	Gammaproteobacteria	Enterobacterales	Enterobacteriaceae	Enterobacter	enterobacter sp.	6	4	6	4	14	0	0	0	0	0	0	0	0	0	0	0	0	0	0	0	0
zOTU_405	Bacteria	Firmicutes	Bacilli	Lactobacillales	Enterococcaceae	Enterococcus	enterococcus faecium	1	1	2	1	8	0	0	0	0	0	0	0	0	0	0	0	0	0	0	0	0
zOTU_406	Bacteria	Proteobacteria	Gammaproteobacteria	Enterobacterales	Erwiniaceae	Pantoea	pantoea dispersa	1	1	1	1	9	0	0	0	0	0	0	0	1	0	0	0	0	0	0	0	0
zOTU_407	Bacteria	Bacteroidetes	Flavobacteriia	Flavobacteriales	Flavobacteriaceae	Flavobacterium	flavobacterium lindanitolerans	3	6	4	23	0	0	0	0	0	0	1	0	0	0	0	0	0	0	0	0	0
zOTU_408	Bacteria	Actinobacteria	Actinobacteria	Micrococcales	Brevibacteriaceae	Brevibacterium	brevibacterium sp.	0	1	0	0	15	0	0	0	0	0	0	0	0	1	0	0	0	0	0	0	1
zOTU_409	Bacteria	Proteobacteria	Gammaproteobacteria	Xanthomonadales	Xanthomonadaceae	Stenotrophomonas	stenotrophomonas maltophilia	28	7	18	26	16	0	0	0	0	0	0	0	0	0	0	0	0	0	0	0	0
zOTU_410	Bacteria	Firmicutes	Bacilli	Bacillales	Staphylococcaceae	Macrococcus	macrococcus caseolyticus	1	0	27	2	0	0	0	0	0	0	1	0	0	0	0	0	0	0	0	0	0
zOTU_411	Bacteria	Proteobacteria	Gammaproteobacteria	Pseudomonadales	Moraxellaceae	Acinetobacter	acinetobacter lwoffii	53	5	28	31	3	1	0	0	0	1	0	0	0	0	0	0	0	2	0	0	0
zOTU_412	Bacteria	Proteobacteria	Gammaproteobacteria	Enterobacterales	Enterobacteriaceae	Enterobacter	enterobacter spp.	18	3	4	31	2	0	0	0	0	0	0	0	0	0	0	0	0	0	0	0	0
zOTU_413	Bacteria	Proteobacteria	Gammaproteobacteria	Pseudomonadales	Pseudomonadaceae	Pseudomonas	pseudomonas poae	5	4	1	1	14	0	0	0	0	0	0	0	0	0	0	0	0	2	0	0	0
zOTU_414	Bacteria	Bacteroidetes	Bacteroidia	Bacteroidales	Porphyromonadaceae	Porphyromonas	porphyromonas levii	11	6	8	15	0	0	0	0	0	0	0	0	0	0	0	0	0	0	0	0	0
zOTU_415	Bacteria	Proteobacteria	Gammaproteobacteria	Pseudomonadales	Pseudomonadaceae	Pseudomonas	pseudomonas sp.	12	11	2	28	5	0	0	0	0	0	0	0	0	1	0	0	0	0	0	0	0
zOTU_416	Bacteria	Bacteroidetes	Sphingobacteriia	Sphingobacteriales	Sphingobacteriaceae	Sphingobacterium	sphingobacterium faecium	1	0	1	1	5	0	0	0	0	0	0	0	0	0	0	0	0	0	0	0	0
zOTU_417	Bacteria	Proteobacteria	Gammaproteobacteria	Enterobacterales	Enterobacteriaceae	Shigella	shigella dysenteriae	2	3	11	5	8	0	0	0	0	0	0	0	0	0	0	0	0	0	0	0	0
zOTU_418	Bacteria	Firmicutes	Bacilli	Lactobacillales	Lactobacillaceae	Loigolactobacillus	Loigolactobacillus rennini	0	0	0	0	8	0	0	0	1	0	0	1	1	1	0	0	0	0	0	0	1
zOTU_419	Bacteria	Proteobacteria	Alphaproteobacteria	Caulobacterales	Caulobacteraceae	Brevundimonas	brevundimonas sp.	0	2	2	4	11	0	0	0	0	0	0	0	0	0	0	0	0	0	1	0	0
zOTU_420	Bacteria	Actinobacteria	Actinobacteria	Corynebacteriales	Corynebacteriaceae	Corynebacterium	corynebacterium spp.	12	2	27	1	1	0	0	0	0	0	0	0	1	0	0	0	0	0	0	0	0
zOTU_421	Bacteria	Proteobacteria	Gammaproteobacteria	Pseudomonadales	Pseudomonadaceae	Pseudomonas	pseudomonas spp.	4	1	6	5	13	0	1	0	0	0	0	0	0	0	0	0	0	3	0	0	0
zOTU_422	Bacteria	Proteobacteria	Gammaproteobacteria	Enterobacterales	Hafniaceae	Hafnia	hafnia alvei	6	15	8	7	8	0	0	0	0	0	0	0	0	0	0	0	0	0	0	0	0
zOTU_423	Bacteria	Bacteroidetes	Sphingobacteriia	Sphingobacteriales	Sphingobacteriaceae	Sphingobacterium	sphingobacterium sp.	0	0	1	1	20	0	0	0	0	0	0	0	0	1	0	0	0	0	0	0	0
zOTU_424	Bacteria	Proteobacteria	Gammaproteobacteria	Pseudomonadales	Moraxellaceae	Moraxella	moraxella osloensis	9	1	13	2	0	0	0	0	0	0	0	0	0	0	0	1	0	0	0	0	0
zOTU_425	Bacteria	Proteobacteria	Gammaproteobacteria	Pseudomonadales	Moraxellaceae	Acinetobacter	acinetobacter sp.	1	15	6	21	2	0	0	0	0	0	0	0	0	0	0	0	0	0	0	0	0
zOTU_426	Bacteria	Actinobacteria	Actinobacteria	Micrococcales	Micrococcaceae	Arthrobacter	arthrobacter sp.	0	0	0	0	9	0	0	0	0	0	0	0	0	0	0	0	0	0	0	0	0
zOTU_427	Bacteria	Proteobacteria	Gammaproteobacteria	Pseudomonadales	Moraxellaceae	Acinetobacter	acinetobacter sp.	7	3	2	10	3	0	0	0	0	0	0	0	0	0	0	0	0	0	0	0	0
zOTU_428	Bacteria	Firmicutes	Bacilli	Lactobacillales	Streptococcaceae	Lactococcus	lactococcus lactis	0	1	2	0	1	6	8	5	2	6	8	7	3	4	4	2	4	0	0	0	0
zOTU_429	Bacteria	Proteobacteria	Gammaproteobacteria	Pseudomonadales	Pseudomonadaceae	Pseudomonas	pseudomonas parafulva	4	1	38	0	2	0	0	0	0	0	0	0	0	0	0	0	0	3	0	0	0
zOTU_430	Bacteria	Firmicutes	Bacilli	Lactobacillales	Lactobacillaceae	Loigolactobacillus	Loigolactobacillus rennini	0	0	0	0	7	0	0	0	0	0	0	0	0	0	0	0	0	0	0	0	0
zOTU_431	Bacteria	Firmicutes	Bacilli	Lactobacillales	Streptococcaceae	Streptococcus	streptococcus uberis	5	2	11	0	0	0	0	1	0	0	0	0	0	1	0	0	0	0	0	0	1
zOTU_432	Bacteria	Proteobacteria	Gammaproteobacteria	Enterobacterales	Enterobacteriaceae	Raoultella	raoultella terrigena	1	0	3	0	11	0	0	0	0	0	0	0	0	0	0	0	0	0	0	0	0
zOTU_433	Bacteria	Proteobacteria	Gammaproteobacteria	Enterobacterales	Enterobacteriaceae	Raoultella	raoultella terrigena	8	1	3	2	18	0	0	0	0	0	0	0	0	0	0	0	0	0	0	0	0
zOTU_434	Bacteria	Proteobacteria	Gammaproteobacteria	Aeromonadales	Aeromonadaceae	Aeromonas	aeromonas veronii	3	0	14	2	1	0	0	0	0	0	0	0	0	0	0	0	0	0	0	0	0
zOTU_435	Bacteria	Proteobacteria	Gammaproteobacteria	Enterobacterales	Enterobacteriaceae	Enterobacter	enterobacter sp.	9	1	2	4	1	0	0	0	0	0	0	0	0	0	0	0	0	0	0	0	0
zOTU_436	Bacteria	Proteobacteria	Gammaproteobacteria	Aeromonadales	Aeromonadaceae	Aeromonas	aeromonas veronii	6	0	17	1	0	0	0	0	0	0	0	0	0	0	0	0	0	0	0	0	0
zOTU_437	Bacteria	Proteobacteria	Alphaproteobacteria	Rhodospirillales	Acetobacteraceae	Saccharibacter	saccharibacter spp.	0	0	1	0	9	0	0	0	0	0	0	0	0	0	1	0	0	0	1	0	0
zOTU_438	Bacteria	Proteobacteria	Gammaproteobacteria	Pseudomonadales	Moraxellaceae	Acinetobacter	acinetobacter johnsonii	18	0	17	1	3	0	0	0	0	0	0	0	0	0	0	0	0	0	0	0	0
zOTU_439	Bacteria	Proteobacteria	Gammaproteobacteria	Xanthomonadales	Xanthomonadaceae	Stenotrophomonas	stenotrophomonas maltophilia	7	6	7	0	2	0	0	0	0	0	0	0	0	1	0	0	0	0	0	0	0
zOTU_440	Bacteria	Proteobacteria	Alphaproteobacteria	Rhizobiales	Hyphomicrobiaceae	Devosia	devosia submarina	3	1	0	0	15	0	0	0	0	0	0	0	0	0	0	0	0	0	0	0	0
zOTU_441	Bacteria	Bacteroidetes	Flavobacteriia	Flavobacteriales	Flavobacteriaceae	Chryseobacterium	chryseobacterium indologenes	6	1	35	1	0	0	0	0	0	0	0	0	0	0	0	0	0	0	0	0	0
zOTU_442	Bacteria	Proteobacteria	Alphaproteobacteria	Caulobacterales	Caulobacteraceae	Brevundimonas	brevundimonas diminuta	0	0	0	0	4	0	0	0	0	0	0	0	0	0	0	0	0	0	0	0	0
zOTU_443	Bacteria	Proteobacteria	Alphaproteobacteria	Rhizobiales	Brucellaceae	Ochrobactrum	ochrobactrum lupini	2	0	0	3	9	0	0	0	0	0	0	0	0	0	0	0	0	0	0	0	0
zOTU_444	Bacteria	Proteobacteria	Alphaproteobacteria	Rhodospirillales	Acetobacteraceae	Saccharibacter	saccharibacter spp.	1	1	6	0	4	0	0	0	0	0	0	0	0	0	0	1	0	0	0	0	0
zOTU_445	Bacteria	Proteobacteria	Gammaproteobacteria	Enterobacterales	Enterobacteriaceae	Enterobacter	enterobacter hormaechei	6	0	33	9	5	0	0	0	0	0	0	0	0	0	0	0	0	0	0	0	0
zOTU_446	Bacteria	Proteobacteria	Betaproteobacteria	Burkholderiales	Comamonadaceae	Comamonas	comamonas aquatica	14	1	2	9	1	0	0	0	0	0	0	0	0	1	0	0	0	0	0	0	0
zOTU_447	Bacteria	Proteobacteria	Gammaproteobacteria	Enterobacterales	Yersiniaceae	Rahnella	rahnella sp.	38	1	6	3	11	0	0	0	0	0	0	0	0	0	0	0	0	0	0	0	0
zOTU_448	Bacteria	Firmicutes	Bacilli	Lactobacillales	Lactobacillaceae	Lactobacillus	lactobacillus kalixensis	0	1	3	1	14	0	0	0	0	0	0	0	0	0	1	0	0	0	0	0	0
zOTU_449	Bacteria	Proteobacteria	Gammaproteobacteria	Pseudomonadales	Moraxellaceae	Acinetobacter	acinetobacter sp.	2	0	2	0	4	0	0	0	0	0	0	0	0	0	0	0	0	0	0	0	0
zOTU_450	Bacteria	Proteobacteria	Gammaproteobacteria	Xanthomonadales	Xanthomonadaceae	Stenotrophomonas	stenotrophomonas maltophilia	1	2	4	2	12	0	0	0	0	0	0	0	0	0	0	0	0	1	0	0	0
zOTU_451	Bacteria	Firmicutes	Bacilli	Lactobacillales	Streptococcaceae	Lactococcus	lactococcus spp.	16	1	5	1	0	0	1	0	0	0	0	0	0	0	0	0	1	0	0	0	0
zOTU_452	Bacteria	Bacteroidetes	Flavobacteriia	Flavobacteriales	Flavobacteriaceae	Flavobacterium	flavobacterium spp.	18	1	2	0	0	0	0	0	0	0	0	0	0	0	0	0	0	0	0	0	0
zOTU_453	Bacteria	Proteobacteria	Gammaproteobacteria	Pseudomonadales	Moraxellaceae	Moraxella	moraxella osloensis	0	0	10	4	0	0	0	0	0	0	0	0	0	0	0	0	0	0	0	0	0
zOTU_454	Bacteria	Proteobacteria	Alphaproteobacteria	Rhodospirillales	Acetobacteraceae	Saccharibacter	saccharibacter spp.	1	0	14	1	12	0	1	0	0	0	0	0	0	0	0	0	0	0	0	1	1
zOTU_455	Bacteria	Bacteroidetes	Flavobacteriia	Flavobacteriales	Flavobacteriaceae	Chryseobacterium	chryseobacterium sp.	1	3	2	7	5	0	0	0	0	0	0	0	0	0	0	0	0	0	0	0	0
zOTU_456	Bacteria	Proteobacteria	Gammaproteobacteria	Pseudomonadales	Pseudomonadaceae	Pseudomonas	pseudomonas putida	2	8	1	7	21	0	0	0	0	0	0	0	0	0	0	0	0	7	0	0	0
zOTU_457	Bacteria	Proteobacteria	Gammaproteobacteria	Pseudomonadales	Moraxellaceae	Acinetobacter	acinetobacter septicus	6	2	10	13	6	0	0	0	0	0	0	0	0	0	0	0	0	0	0	0	0
zOTU_458	Bacteria	Bacteroidetes	Flavobacteriia	Flavobacteriales	Flavobacteriaceae	Chryseobacterium	chryseobacterium carnipullorum	0	13	1	0	0	0	0	0	0	0	0	0	0	0	0	0	0	0	0	0	0
zOTU_459	Bacteria	Firmicutes	Bacilli	Lactobacillales	Lactobacillaceae	Lactobacillus	lactobacillus gasseri	13	1	43	7	2	0	0	0	1	0	1	0	0	1	0	0	0	0	0	0	0
zOTU_460	Bacteria	Firmicutes	Bacilli	Lactobacillales	Lactobacillaceae	Leuconostoc	leuconostoc carnosum	0	0	0	0	9	0	0	0	0	0	0	0	0	0	0	0	0	0	0	0	0
zOTU_461	Bacteria	Verrucomicrobia	Opitutae	Opitutales	Opitutaceae	Opitutus	opitutus spp.	2	2	1	10	0	0	0	0	0	0	0	0	0	0	0	0	0	0	0	0	0
zOTU_462	Bacteria	Firmicutes	Bacilli	Lactobacillales	Streptococcaceae	Streptococcus	streptococcus agalactiae	39	0	13	1	0	0	0	0	0	0	1	1	0	1	0	0	1	0	0	0	0
zOTU_463	Bacteria	Proteobacteria	Gammaproteobacteria	Enterobacterales	Yersiniaceae	Rahnella	rahnella sp.	17	8	12	5	16	0	0	0	0	0	0	0	0	0	0	0	0	0	0	0	0
zOTU_464	Bacteria	Firmicutes	Erysipelotrichia	Erysipelotrichales	Erysipelotrichaceae	Turicibacter	turicibacter spp.	7	6	7	4	3	0	0	0	0	0	0	0	0	0	0	0	0	0	0	0	0
zOTU_465	Bacteria	Proteobacteria	Gammaproteobacteria	Enterobacterales	Enterobacteriaceae	Aranicola	aranicola spp.	1	0	3	0	9	0	0	0	0	0	0	0	0	0	0	0	0	0	0	0	0
zOTU_466	Bacteria	Actinobacteria	Actinobacteria	Micrococcales	Microbacteriaceae	Pseudoclavibacter	pseudoclavibacter chungangensis	0	0	2	1	10	0	0	0	0	0	0	0	0	0	0	0	0	0	0	0	0
zOTU_467	Bacteria	Bacteroidetes	Flavobacteriia	Flavobacteriales	Flavobacteriaceae	Haloanella	haloanella gallinarum	2	7	8	6	0	0	0	0	0	0	0	0	0	0	0	0	0	0	0	0	0
zOTU_468	Bacteria	Proteobacteria	Gammaproteobacteria	Pseudomonadales	Moraxellaceae	Acinetobacter	acinetobacter sp.	26	14	11	69	4	0	0	0	0	0	0	0	0	1	0	0	0	0	0	0	0
zOTU_469	Bacteria	Proteobacteria	Alphaproteobacteria	Rhizobiales	Brucellaceae	Pseudochrobactrum	pseudochrobactrum saccharolyticum	0	0	0	1	6	0	0	0	0	1	0	0	0	0	0	0	0	0	0	0	0
zOTU_470	Bacteria	Proteobacteria	Alphaproteobacteria	Rhizobiales	Rhizobiaceae	Rhizobium	rhizobium paknamense	8	0	11	1	0	0	0	0	0	0	0	0	0	0	0	0	0	0	0	0	0
zOTU_471	Bacteria	Proteobacteria	Gammaproteobacteria	Enterobacterales	Enterobacteriaceae	Klebsiella	klebsiella oxytoca	6	1	14	2	13	0	0	0	0	0	0	0	0	0	0	0	0	0	0	1	0
zOTU_472	Bacteria	Proteobacteria	Alphaproteobacteria	Rhizobiales	Brucellaceae	Ochrobactrum	ochrobactrum sp.	0	0	1	0	11	0	0	0	0	0	0	0	0	0	0	0	0	0	0	0	0
zOTU_473	Bacteria	Firmicutes	Bacilli	Lactobacillales	Streptococcaceae	Streptococcus	streptococcus suis	8	10	5	14	0	1	0	1	0	0	0	0	0	0	0	0	0	0	0	0	1

## Sheet: Table S4
Table S4. Taxonomic identification of zOTU obtained by the ITS metataxonomics analysis and number of reads detected in pasteurized milk, Mana Kopanisti and Kopanisti cheese samples during ripening.
zOTU	Kingdom	Phylum	Class	Order	Family	Genus	Species	Milk_Kopanisti_A	Milk_Kopanisti_B	Milk_Kopanisti_C	Milk_Kopanisti_D	Kopanisti_A_D1	Kopanisti_A_D7	Kopanisti_A_D21	Kopanisti_A_D35	Mana_Kopanisti_B	Kopanisti_B_D1	Kopanisti_B_D7	Kopanisti_B_D21	Kopanisti_B_D35	Kopanisti_C_D1	Kopanisti_C_D7	Kopanisti_C_D21	Kopanisti_C_D35	Kopanisti_D_D1	Kopanisti_D_D7	Kopanisti_D_D21	Kopanisti_D_D35
zOTU_1	Fungi	Ascomycota	Saccharomycetes	Saccharomycetales	Saccharomycetaceae	Kluyveromyces	Kluyveromyces Lactis	1308	321	82	271	68	285	450	349	17916	7285	4966	22211	29401	104	4531	3145	6132	180	220	568	224
zOTU_2	Fungi	Ascomycota	Saccharomycetes	Saccharomycetales	Saccharomycetaceae	Torulaspora	Torulaspora Delbrueckii	218	301	145	244	7483	5088	62833	63231	2264	11288	8937	67600	136041	26668	1073	140348	32603	44825	1011	2972	1144
zOTU_3	Fungi	Ascomycota	Saccharomycetes	Saccharomycetales	Saccharomycetaceae	Kluyveromyces	Kluyveromyces Marxianus	122	455	563	1158	3682	73839	125454	60403	1294	983	844	3002	5178	2688	757	5666	1187	6016	533	1613	503
zOTU_4	Fungi	Ascomycota	Saccharomycetes	Saccharomycetales	Debaryomycetaceae	Debaryomyces	Debaryomyces Hansenii	2	2	4	5	2	4	9	7	1025	208	311	10	10	3	4	6	3	2	4	10	3
zOTU_5	Fungi	Mucoromycota	Mucoromycetes	Mucorales	Mucoraceae	Mucor	Mucor Sp.	14	32	24	23	11	54	99	194	228	227	134	39	46	10	65	107	103	21	24	46	27
zOTU_6	Fungi	Basidiomycota	Tremellomycetes	Trichosporonales	Trichosporonaceae	Trichosporon	Trichosporon Asahii	118	125	73	270	2757	15316	2051	1324	197	876	11549	69822	18804	277	55663	18932	2132	3774	33916	156768	41744
zOTU_7	Fungi	Mucoromycota	Mucoromycetes	Mucorales	Mucoraceae	Mucor	Mucor Circinelloides	1368	196	502	144	231	3512	1298	546	99	73	214	229	236	450	3524	1795	1660	294	1284	1650	1464
zOTU_8	Fungi	Basidiomycota	Microbotryomycetes	Sporidiobolales	Sporidiobolaceae	Rhodotorula	Rhodotorula Sp.	33	76	27	87	28	8	7	8	85	47	47	9	11	13	5	10	3	13	8	10	10
zOTU_9	Fungi	Ascomycota	Dothideomycetes	Cladosporiales	Cladosporiaceae	Cladosporium	Cladosporium Cladosporioides	36	49	41	28	384	194	153	125	54	68	59	153	159	112	1344	738	1269	85	10193	7535	7837
zOTU_10	Fungi	Basidiomycota	Tremellomycetes	Trichosporonales	Trichosporonaceae	Trichosporon	Trichosporon Asahii	16	32	3	6	2	2	3	1	45	45	54	0	0	35	2	2	1	1	1	2	1
zOTU_11	Fungi	Ascomycota	Saccharomycetes	Saccharomycetales	Pichiaceae	Pichia	Pichia Fermentans	5	1	4	5	1	2	3	1	37	21	43	2	4	2	3	5	2	5	3	6	2
zOTU_12	Fungi	Mucoromycota	Mucoromycetes	Mucorales	Mucoraceae	Mucor	Mucor Circinelloides	146	140	382	103	131	630	270	129	36	31	320	154	96	63	491	247	210	108	1553	1423	1218
zOTU_13	Fungi	Ascomycota	Sordariomycetes	Hypocreales	Nectriaceae	Fusarium	Gibberella Pulicaris	4	5	6	5	1	2	3	4	31	12	13	2	2	2	0	3	1	2	3	4	2
zOTU_14	Fungi	Basidiomycota	Microbotryomycetes	Sporidiobolales	Sporidiobolaceae	Rhodotorula	Rhodotorula Sp.	43	47	21	30	1465	136	95	79	31	366	258	93	109	2181	75	79	56	202	3945	1526	904
zOTU_15	Fungi	Ascomycota	Dothideomycetes	Cladosporiales	Cladosporiaceae	Cladosporium	Cladosporium Sp.	25	25	19	42	104	45	306	917	25	66	113	365	367	253	33	424	629	282	39	88	78
zOTU_16	Fungi	Basidiomycota	Tremellomycetes	Tremellales	Cryptococcaceae	Cryptococcus	Cryptococcus Albidus	7396	4311	1181	2528	2491	52	62	49	23	398	1265	71	74	17	31	61	22	2648	46	70	44
zOTU_17	Fungi	Ascomycota	Eurotiomycetes	Eurotiales	Aspergillaceae	Eurotium	Eurotium Sp.	671	391	43	704	1	6	8	7	18	9	5	12	20	3	4	7	6	7	2	6	4
zOTU_18	Fungi	Ascomycota	Saccharomycetes	Saccharomycetales	Debaryomycetaceae	Candida	Candida Parapsilosis	4	8	6	1	1	1	2	1	18	6	13	2	1	1	1	2	1	2	1	2	1
zOTU_19	Fungi	Ascomycota	Saccharomycetes	Saccharomycetales	Saccharomycetales	Candida	Candida Sake	7	14	13	9	62	52	62	43	15	16	18	56	63	17	242	152	207	24	4137	2852	3400
zOTU_20	Fungi	Basidiomycota	Tremellomycetes	Tremellales	Cryptococcaceae	Cryptococcus	Cryptococcus Sp.	9	343	55	55	7	16	24	18	11	11	10	20	31	10	12	58	43	312	17	504	987
zOTU_21	Fungi	Ascomycota	Saccharomycetes	Saccharomycetales	Saccharomycetaceae	Kazachstania	Kazachstania Unispora	36	42	13	74	4	7	8	4	11	13	31	5	9	742	3	8	4	6	6	8	4
zOTU_22	Fungi	Ascomycota	Saccharomycetes	Saccharomycetales	Saccharomycetaceae	Torulaspora	Torulaspora Delbrueckii	871	2388	696	1329	8	18	19	9	10	45	18	18	16	29	9	16	6	11	8	31	7
zOTU_23	Fungi	Ascomycota	Saccharomycetes	Saccharomycetales	Pichiaceae	Pichia	Pichia Membranifaciens	7	15	5	11	1016	47	23	23	10	53	105	25	24	127	15	23	9	19	743	311	136
zOTU_24	Fungi	Ascomycota	Eurotiomycetes	Eurotiales	Aspergillaceae	Penicillium	Penicillium Expansum	180	143	59	83	68	8	20	11	9	59	2450	14	18	6	5	16	4	92	11	15	8
zOTU_25	Fungi	Ascomycota	Dothideomycetes	Pleosporales	Didymellaceae	Phoma	Phoma Sp.	476	204	0	103	0	2	2	1	8	7	4	12	15	1	3	5	3	3	1	1	0
zOTU_26	Fungi	Ascomycota	Saccharomycetes	Saccharomycetales	Pichiaceae	Pichia	Pichia Membranifaciens	9	20	8	16	6	12	21	76	8	7	13	56	37	10	8	35	204	12	11	40	205
zOTU_27	Fungi	Basidiomycota	Tremellomycetes	Tremellales	Cryptococcaceae	Cryptococcus	Cryptococcus Cyanovorans	2	0	0	2	0	0	0	0	8	0	0	1	1	0	0	0	0	0	0	0	0
zOTU_28	Fungi	Basidiomycota	Microbotryomycetes	Sporidiobolales	Sporidiobolaceae	Sporobolomyces	Sporobolomyces Coprosmae	17	9	20	11	7	9	16	15	8	9	8	16	17	1115	12	19	10	12	13	25	11
zOTU_29	Fungi	Ascomycota	Saccharomycetes	Saccharomycetales	Debaryomycetaceae	Debaryomyces	Debaryomyces Hansenii	0	0	10	40	0	0	0	0	7	14	0	1	0	21	3	0	0	0	0	0	0
zOTU_30	Fungi	Ascomycota	Leotiomycetes	Erysiphales	Erysiphaceae	Blumeria	Blumeria Graminis	2	3	3	3	62	31	19	16	7	5	13	17	20	5	248	120	210	13	1338	977	856
zOTU_31	Fungi	Ascomycota	Eurotiomycetes	Eurotiales	Aspergillaceae	Aspergillus	Aspergillus Niger	10	14	5	9	816	17	22	15	7	333	9	16	16	2354	11	27	7	18	26	28	21
zOTU_32	Fungi	Ascomycota	Dothideomycetes	Cladosporiales	Cladosporiaceae	Cladosporium	Cladosporium Cladosporioides	15	13	3	16	1	0	2	2	7	6	127	1	2	31	1	1	0	1	6	2	1
zOTU_33	Fungi	Ascomycota	Dothideomycetes	Cladosporiales	Cladosporiaceae	Cladosporium	Cladosporium Cladosporioides	2	3	0	5	1	3	3	4	7	3	3	8	11	2	2	6	3	581	2	6	2
zOTU_34	Fungi	Ascomycota	Dothideomycetes	Pleosporales	Didymellaceae	Leptosphaerulina	Leptosphaerulina Sp.	9	11	10	6	5	18	26	16	6	46	15	25	24	15	9	22	7	757	287	345	602
zOTU_35	Fungi	Ascomycota	Dothideomycetes	Mycosphaerellales	Mycosphaerellaceae	Ramularia	Ramularia Eucalypti	1	3	0	5	1	0	0	0	6	2	5	0	0	0	0	1	0	0	0	0	0
zOTU_36	Fungi	Basidiomycota	Microbotryomycetes	Sporidiobolales	Sporidiobolaceae	Sporobolomyces	Sporobolomyces Salicinus	18	13	478	136	6	18	12	13	6	6	46	11	11	6	12	14	7	206	14	18	14
zOTU_37	Fungi	Ascomycota	Sordariomycetes	Hypocreales	Hypocreales	Emericellopsis	Emericellopsis Sp.	7	10	7	11	4	6	14	47	6	6	25	46	31	6	7	19	159	12	8	14	152
zOTU_38	Fungi	Basidiomycota	Tremellomycetes	Tremellales	Cryptococcaceae	Cryptococcus	Cryptococcus Victoriae	5	2	0	2	0	5	6	5	5	2	3	4	6	4	3	4	3	376	5	7	3
zOTU_39	Fungi	Basidiomycota	Tremellomycetes	Tremellales	Cryptococcaceae	Cryptococcus	Cryptococcus Chernovii	103	30	10	2	1	1	0	1	4	8	5	0	1	13	0	1	0	0	1	2	1
zOTU_40	Fungi	Ascomycota	Saccharomycetes	Saccharomycetales	Phaffomycetaceae	Wickerhamomyces	Wickerhamomyces Anomalus	1693	3	7	1	3	3	6	5	4	3	4	4	6	2	3	6	4	4	4	7	3
zOTU_41	Fungi	Basidiomycota	Microbotryomycetes	Sporidiobolales	Sporidiobolaceae	Rhodotorula	Rhodotorula Sp.	0	0	1	2	1	0	0	0	4	0	0	0	0	0	0	0	0	0	0	0	0
zOTU_42	Fungi	Ascomycota	Saccharomycetes	Saccharomycetales	Pichiaceae	Pichia	Pichia Sp.	1	1	6	4	0	1	2	1	3	13	1	2	2	313	1	3	1	0	0	2	3
zOTU_43	Fungi	Basidiomycota	Agaricomycetes	Agaricales	Psathyrellaceae	Coprinellus	Coprinellus Disseminatus	17	12	2	17	403	5	9	6	3	74	5	8	7	7	2	4	3	7	3	8	3
zOTU_44	Fungi	Ascomycota	Sordariomycetes	Hypocreales	Nectriaceae	Fusarium	Gibberella Pulicaris	1	6	0	10	0	1	1	0	3	0	0	0	0	0	0	0	0	1	0	0	0
zOTU_45	Fungi	Ascomycota	Eurotiomycetes	Eurotiales	Aspergillaceae	Penicillium	Penicillium Commune	0	4	3	11	2	4	6	5	3	4	3	9	8	4	3	8	3	565	5	10	4
zOTU_46	Fungi	Ascomycota	Dothideomycetes	Pleosporales	Pleosporaceae	Pleospora	Pleospora Sp.	7	10	123	138	3	6	7	8	3	200	8	10	7	5	6	7	4	440	5	10	6
zOTU_47	Fungi	Ascomycota	Dothideomycetes	Cladosporiales	Cladosporiaceae	Cladosporium	Cladosporium Sp.	277	2	1	79	392	5	10	5	3	3	4	5	7	5	5	6	2	6	5	7	4
zOTU_48	Fungi	Ascomycota	Eurotiomycetes	Eurotiales	Aspergillaceae	Penicillium	Penicillium Sp.	8	18	28	9	2	2	3	2	2	2	8	4	5	2	1	4	2	353	3	8	3
zOTU_49	Fungi	Chytridiomycota	Chytridiomycetes	Spizellomycetales	Powellomycetaceae	Powellomyces	Powellomyces Sp.	1	5	0	4	1	0	0	0	2	2	3	0	0	0	0	0	0	0	0	0	0
zOTU_50	Fungi	Ascomycota	Eurotiomycetes	Chaetothyriales	Chaetothyriales	Sarcinomyces	Sarcinomyces Sp.	6	47	12	55	1	1	2	1	2	0	0	1	1	1	1	1	1	1	1	3	0
zOTU_51	Fungi	Ascomycota	Dothideomycetes	Cladosporiales	Cladosporiaceae	Cladosporium	Cladosporium Sp.	2	1	2	109	0	3	2	1	2	0	1	0	2	0	2	3	0	1	1	2	2
zOTU_52	Fungi	Chytridiomycota	Chytridiomycetes	Synchytriales	Synchytriaceae	Synchytrium	Synchytrium Endobioticum	0	0	2	0	0	0	0	0	2	4	0	0	1	111	1	1	0	0	0	0	1
zOTU_53	Fungi	Ascomycota	Saccharomycetes	Saccharomycetales	Saccharomycetaceae	Saccharomyces	Saccharomyces Bayanus	205	1	1	0	0	1	2	2	2	1	0	1	0	1	1	1	1	0	1	1	2
zOTU_54	Fungi	Ascomycota	Ascomycota	Ascomycota	Ascomycota	Acremonium	Acremonium Sp.	4	5	0	3	1	2	4	4	2	2	2	6	4	5	5	7	3	385	5	6	2
zOTU_55	Fungi	Ascomycota	Eurotiomycetes	Chaetothyriales	Herpotrichiellaceae	Exophiala	Exophiala Castellanii	1	7	37	5	2	4	4	6	2	1	2	2	6	3	3	5	3	366	4	8	2
zOTU_56	Fungi	Basidiomycota	Tremellomycetes	Trichosporonales	Trichosporonaceae	Trichosporon	Trichosporon Sp.	1	17	21	3	0	0	1	1	2	1	1	0	1	0	0	1	1	0	0	1	1
zOTU_57	Fungi	Ascomycota	Dothideomycetes	Pleosporales	Pleosporaceae	Alternaria	Lewia Infectoria	1	44	1	1	2	2	1	0	2	1	2	1	1	1	0	1	0	0	1	1	1
zOTU_58	Fungi	Basidiomycota	Malasseziomycetes	Malasseziales	Malasseziaceae	Malassezia	Malassezia Restricta	2	2	2	152	2	0	1	1	1	3	1	0	1	2	0	0	0	2	1	0	1
zOTU_59	Fungi	Basidiomycota	Microbotryomycetes	Sporidiobolales	Sporidiobolaceae	Sporobolomyces	Sporobolomyces Sp.	1465	0	1	0	1	2	3	4	1	2	1	1	6	0	1	3	1	2	2	5	2
zOTU_60	Fungi	Ascomycota	Saccharomycetes	Saccharomycetales	Dipodascaceae	Galactomyces	Galactomyces Sp.	44	194	1	18	1	0	1	1	1	1	1	1	1	1	1	1	1	2	2	2	1
zOTU_61	Fungi	Ascomycota	Dothideomycetes	Pleosporales	Pleosporaceae	Alternaria	Alternaria Alternata	0	0	1	2	0	1	0	1	1	0	31	1	1	1	1	1	0	7	1	1	0
zOTU_62	Fungi	Mucoromycota	Mucoromycetes	Mucorales	Mucoraceae	Mucor	Mucor Circinelloides	1	2	172	0	0	0	0	1	1	0	1	1	1	1	0	1	0	1	0	1	0
zOTU_63	Fungi	Basidiomycota	Agaricomycetes	Corticiales	Punctulariaceae	Dendrocorticium	Dendrocorticium Polygonioides	0	1	48	2	0	1	1	1	1	0	1	1	0	0	1	0	1	1	1	2	1
zOTU_64	Fungi	Ascomycota	Sordariomycetes	Hypocreales	Ophiocordycipitaceae	Ophiocordyceps	Ophiocordyceps Sinensis	37	25	8	20	14	1	2	3	1	155	282	3	4	3	5	2	2	17	7	3	2
zOTU_65	Fungi	Ascomycota	Eurotiomycetes	Eurotiales	Aspergillaceae	Penicillium	Penicillium Digitatum	8	2	6	4	7	3	3	1	1	3	3	4	3	6	1	2	1	372	1	2	0
zOTU_66	Fungi	Ascomycota	Eurotiomycetes	Eurotiales	Aspergillaceae	Aspergillus	Aspergillus Ruber	128	33	5	0	1	0	0	1	1	0	0	1	1	1	0	0	0	0	3	1	0
zOTU_67	Fungi	Ascomycota	Sordariomycetes	Hypocreales	Nectriaceae	Fusarium	Fusarium Sp.	0	16	2	110	0	0	1	0	1	1	1	0	1	1	0	1	0	2	0	1	0
zOTU_68	Fungi	Basidiomycota	Microbotryomycetes	Sporidiobolales	Sporidiobolaceae	Sporobolomyces	Sporobolomyces Sp.	8	26	0	14	178	1	1	1	1	1	3	2	3	4	1	1	0	4	1	10	1
zOTU_69	Fungi	Ascomycota	Sordariomycetes	Hypocreales	Hypocreaceae	Trichoderma	Hypocrea Rufa	0	2	0	28	0	0	1	0	1	0	0	1	0	0	0	1	0	1	0	0	0
zOTU_70	Fungi	Ascomycota	Saccharomycetes	Saccharomycetales	Saccharomycetaceae	Saccharomyces	Saccharomyces Bayanus	83	196	83	77	36	2	4	4	1	9	153	6	3	0	1	2	2	160	1	6	2
zOTU_71	Fungi	Ascomycota	Saccharomycetes	Saccharomycetales	Pichiaceae	Pichia	Pichia Kudriavzevii	2	0	29	1	0	1	0	0	1	0	0	0	0	0	1	0	1	1	1	1	0
zOTU_72	Fungi	Basidiomycota	Wallemiomycetes	Wallemiales	Wallemiaceae	Wallemia	Wallemia Sebi	1	1	17	34	0	0	0	1	1	0	0	0	1	1	1	0	0	3	1	0	0
zOTU_73	Fungi	Basidiomycota	Tremellomycetes	Trichosporonales	Trichosporonaceae	Trichosporon	Trichosporon Guehoae	0	1	17	2	0	0	1	0	1	0	0	0	1	0	0	0	0	1	0	0	0
zOTU_74	Fungi	Basidiomycota	Tremellomycetes	Tremellales	Tremellaceae	Bulleromyces	Bulleromyces Albus	1	0	2	2	1	0	0	0	1	1	0	0	0	2	0	0	0	39	0	1	0
zOTU_75	Fungi	Basidiomycota	Agaricomycetes	Russulales	Russulaceae	Lactarius	Lactarius Cyanescens	2	80	1	2	3	0	1	0	1	0	1	1	0	2	0	0	0	1	0	1	0
zOTU_76	Fungi	Ascomycota	Dothideomycetes	Cladosporiales	Cladosporiaceae	Cladosporium	Cladosporium Cladosporioides	630	0	0	1	0	1	1	1	1	0	1	1	1	1	1	1	1	0	1	1	1
zOTU_77	Fungi	Basidiomycota	Tremellomycetes	Tremellales	Cryptococcaceae	Cryptococcus	Cryptococcus Victoriae	389	2	0	1	1	1	2	1	1	1	0	1	1	1	0	1	1	1	1	2	0
zOTU_78	Fungi	Chytridiomycota	Chytridiomycetes	Rhizophydiales	Angulomycetaceae	Angulomyces	Rhizophydiales Sp.	1	2	0	1	4	1	2	7	1	1	0	6	7	1	1	0	0	1	1	2	1
zOTU_79	Fungi	Ascomycota	Eurotiomycetes	Eurotiales	Aspergillaceae	Aspergillus	Aspergillus Niger	1	50	0	0	0	0	2	0	1	0	1	1	2	0	0	1	0	1	1	0	0
zOTU_80	Fungi	Ascomycota	Sordariomycetes	Hypocreales	Nectriaceae	Fusarium	Fusarium Sp.	0	0	0	19	0	0	0	0	1	0	0	0	0	0	0	0	0	1	0	0	0
zOTU_81	Fungi	Basidiomycota	Microbotryomycetes	Sporidiobolales	Sporidiobolaceae	Rhodotorula	Rhodotorula Sp.	0	1	0	16	0	0	0	0	1	0	0	0	0	0	0	0	0	1	0	1	0
zOTU_82	Fungi	Basidiomycota	Malasseziomycetes	Malasseziales	Malasseziaceae	Malassezia	Malassezia Restricta	0	0	0	0	7	35	6	4	1	2	17	226	65	1	254	67	5	9	147	543	143
zOTU_83	Fungi	Ascomycota	Dothideomycetes	Mycosphaerellales	Mycosphaerellaceae	Ramulispora	Ramulispora Sorghi	0	0	0	0	0	0	0	1	1	0	0	0	0	0	1	0	0	18	0	1	0
zOTU_84	Fungi	Basidiomycota	Malasseziomycetes	Malasseziales	Malasseziaceae	Malassezia	Malassezia Restricta	0	0	0	0	0	0	1	1	1	0	0	1	3	1	0	5	1	1	0	0	0
zOTU_85	Fungi	Ascomycota	Ascomycota	Ascomycota	Ascomycota	Acremonium	Acremonium Brachypenium	0	0	0	0	14	1	0	0	1	0	0	0	0	1	0	1	0	0	0	0	0
zOTU_86	Fungi	Ascomycota	Saccharomycetes	Saccharomycetales	Dipodascaceae	Dipodascus	Dipodascus Australiensis	1	1	44	0	0	0	0	0	0	0	0	0	0	0	0	0	0	0	1	0	0
zOTU_87	Fungi	Ascomycota	Eurotiomycetes	Eurotiales	Aspergillaceae	Penicillium	Penicillium Olsonii	87	80	31	13	0	0	1	0	0	1	2	1	1	1	0	1	0	0	1	1	0
zOTU_88	Fungi	Ascomycota	Dothideomycetes	Pleosporales	Didymellaceae	Epicoccum	Epicoccum Sorghi	35	23	24	31	1	1	1	0	0	1	1	1	0	1	0	1	1	1	0	2	1
zOTU_89	Fungi	Basidiomycota	Microbotryomycetes	Sporidiobolales	Sporidiobolaceae	Sporobolomyces	Sporobolomyces Yunnanensis	29	57	18	1	1	0	0	0	0	1	4	0	1	0	0	1	1	4	1	0	0
zOTU_90	Fungi	Ascomycota	Eurotiomycetes	Chaetothyriales	Herpotrichiellaceae	Rhinocladiella	Rhinocladiella Similis	23	35	10	15	0	0	1	0	0	12	1	1	0	1	0	0	0	3	0	1	1
zOTU_91	Fungi	Chytridiomycota	Chytridiomycetes	Synchytriales	Synchytriaceae	Synchytrium	Synchytrium Endobioticum	0	1	3	58	15	0	1	1	0	1	1	1	1	1	1	1	0	0	0	1	1
zOTU_92	Fungi	Ascomycota	Orbiliomycetes	Orbiliales	Orbiliaceae	Brachyphoris	Dactylella Oviparasitica	0	0	2	1	51	1	2	0	0	0	0	1	0	0	5	1	3	0	22	18	12
zOTU_93	Fungi	Chytridiomycota	Chytridiomycetes	Synchytriales	Synchytriaceae	Synchytrium	Synchytrium Endobioticum	73	3	1	0	0	0	0	0	0	1	1	1	1	1	0	0	0	3	0	0	0
zOTU_94	Fungi	Ascomycota	Dothideomycetes	Mycosphaerellales	Mycosphaerellaceae	Ramularia	Ramularia Eucalypti	2	0	1	0	0	0	0	0	0	1	0	0	0	0	0	0	0	4	0	0	0
zOTU_95	Fungi	Chytridiomycota	Chytridiomycetes	Synchytriales	Synchytriaceae	Synchytrium	Synchytrium Endobioticum	0	1	1	39	0	0	0	0	0	0	1	0	1	0	0	1	0	0	1	1	1
zOTU_96	Fungi	Basidiomycota	Tremellomycetes	Trichosporonales	Trichosporonaceae	Trichosporon	Trichosporon Loubieri	33	0	0	0	0	0	0	0	0	0	1	0	0	3	0	0	0	0	0	0	0
zOTU_97	Fungi	Chytridiomycota	Chytridiomycetes	Synchytriales	Synchytriaceae	Synchytrium	Synchytrium Endobioticum	30	0	0	6	1	0	0	0	0	0	0	0	1	2	0	1	0	1	1	1	0
zOTU_98	Fungi	Ascomycota	Dothideomycetes	Pleosporales	Pleosporaceae	Bipolaris	Bipolaris Cynodontis	1	0	0	70	0	0	0	0	0	0	0	0	0	0	0	0	0	0	0	0	0
zOTU_99	Fungi	Ascomycota	Dothideomycetes	Cladosporiales	Cladosporiaceae	Cladosporium	Cladosporium Sp.	1	4	0	4	1	1	1	2	0	6	98	1	0	1	0	1	1	1	0	0	0
zOTU_100	Fungi	Basidiomycota	Malasseziomycetes	Malasseziales	Malasseziaceae	Malassezia	Malassezia Restricta	1	51	0	1	1	1	1	0	0	0	2	0	0	0	0	0	0	1	0	0	0
zOTU_101	Fungi	Basidiomycota	Tremellomycetes	Tremellales	Cryptococcaceae	Cryptococcus	Cryptococcus Sp.	1	1	0	0	1	2	3	1	0	348	0	2	2	0	0	1	0	1	1	3	2
zOTU_102	Fungi	Ascomycota	Eurotiomycetes	Chaetothyriales	Chaetothyriales	Sarcinomyces	Sarcinomyces Sp.	0	1	0	177	0	0	0	0	0	0	0	0	1	0	0	0	1	1	0	0	0
zOTU_103	Fungi	Basidiomycota	Microbotryomycetes	Sporidiobolales	Sporidiobolaceae	Rhodotorula	Rhodotorula Aurantiaca	0	1	0	119	0	0	0	1	0	0	1	1	0	0	0	0	0	0	0	0	0
zOTU_104	Fungi	Ascomycota	Eurotiomycetes	Chaetothyriales	Herpotrichiellaceae	Coniosporium	Coniosporium Sp.	0	0	0	30	1	0	1	0	0	0	1	0	0	0	0	0	1	0	0	0	0
zOTU_105	Fungi	Mucoromycota	Mucoromycetes	Mucorales	Mucoraceae	Mucor	Mucor Circinelloides	0	2	0	24	0	0	0	0	0	0	0	1	1	0	0	0	0	0	0	0	0
zOTU_106	Fungi	Ascomycota	Dothideomycetes	Cladosporiales	Cladosporiaceae	Cladosporium	Cladosporium Aphidis	0	24	0	9	19	1	0	1	0	11	0	0	1	0	1	0	0	13	0	0	0
zOTU_107	Fungi	Ascomycota	Saccharomycetes	Saccharomycetales	Dipodascaceae	Dipodascus	Dipodascus Australiensis	0	3	0	0	1	0	0	1	0	0	18	1	1	0	0	0	0	0	0	0	0
zOTU_108	Fungi	Ascomycota	Dothideomycetes	Dothideales	Saccotheciaceae	Aureobasidium	Aureobasidium Pullulans	0	0	0	0	0	1	0	1	0	0	0	0	1	0	0	0	0	44	1	0	1
zOTU_109	Fungi	Ascomycota	Eurotiomycetes	Eurotiales	Aspergillaceae	Penicillium	Penicillium Sp.	0	0	0	0	1	2	1	1	0	0	3	16	6	0	10	9	0	1	7	39	10
zOTU_110	Fungi	Basidiomycota	Tremellomycetes	Trichosporonales	Trichosporonaceae	Trichosporon	Trichosporon Mucoides	0	0	212	1	0	1	1	0	0	0	0	0	0	0	0	1	0	0	0	1	0
zOTU_111	Fungi	Ascomycota	Sordariomycetes	Hypocreales	Nectriaceae	Fusarium	Fusarium Sp.	3	6	110	120	1	0	1	2	0	1	1	1	1	2	3	1	0	1	12	6	0
zOTU_112	Fungi	Ascomycota	Eurotiomycetes	Eurotiales	Aspergillaceae	Penicillium	Penicillium Digitatum	2	1	54	2	0	0	0	0	0	0	1	1	1	0	1	1	0	10	1	0	0
zOTU_113	Fungi	Mucoromycota	Mucoromycetes	Mucorales	Mucoraceae	Mucor	Mucor Sp.	244	35	46	131	5	0	1	1	0	3	16	1	1	0	0	1	1	9	1	1	0
zOTU_114	Fungi	Chytridiomycota	Chytridiomycetes	Synchytriales	Synchytriaceae	Synchytrium	Synchytrium Endobioticum	0	1	26	0	0	0	0	0	0	0	0	0	1	0	0	1	0	2	0	1	0
zOTU_115	Fungi	Ascomycota	Saccharomycetes	Saccharomycetales	Saccharomycetales	Candida	Candida Sp.	1	1	9	1	0	0	0	0	0	0	0	0	0	0	0	0	0	0	0	0	0
zOTU_116	Fungi	Ascomycota	Saccharomycetes	Saccharomycetales	Pichiaceae	Pichia	Pichia Kudriavzevii	0	1	9	1	0	0	0	0	0	0	0	0	0	1	0	0	0	0	0	0	0
zOTU_117	Fungi	Basidiomycota	Tremellomycetes	Tremellales	Cryptococcaceae	Cryptococcus	Cryptococcus Oeirensis	0	0	7	16	0	0	0	0	0	1	0	0	0	0	1	0	0	1	0	0	1
zOTU_118	Fungi	Ascomycota	Dothideomycetes	Pleosporales	Phaeosphaeriaceae	Phaeosphaeriopsis	Phaeosphaeriopsis Sp.	38	334	6	10	5	1	1	0	0	2	13	1	3	0	0	1	0	10	1	2	0
zOTU_119	Fungi	Ascomycota	Pezizomycetes	Pezizales	Discinaceae	Hydnotrya	Hydnotrya Tulasnei	4	1	5	1	1	1	1	1	0	160	1	1	2	3	0	2	0	5	0	2	1
zOTU_120	Fungi	Chytridiomycota	Chytridiomycetes	Synchytriales	Synchytriaceae	Synchytrium	Synchytrium Endobioticum	0	1	2	39	1	0	0	0	0	0	0	0	1	0	0	0	0	0	0	0	1
zOTU_121	Fungi	Ascomycota	Dothideomycetes	Pleosporales	Pleosporaceae	Alternaria	Lewia Infectoria	0	569	2	5	1	1	2	1	0	1	6	2	2	1	0	1	0	0	0	2	1
zOTU_122	Fungi	Basidiomycota	Tremellomycetes	Tremellales	Bulleribasidiaceae	Dioszegia	Dioszegia Fristingensis	8	3	1	0	7	0	1	1	0	17	0	0	0	1	0	1	0	16	1	0	0
zOTU_123	Fungi	Ascomycota	Dothideomycetes	Pleosporales	Phaeosphaeriaceae	Paraphoma	Paraphoma Sp.	0	0	1	17	0	0	0	0	0	0	0	0	0	0	0	1	0	1	0	0	0
zOTU_124	Fungi	Ascomycota	Saccharomycetes	Saccharomycetales	Pichiaceae	Nakazawaea	Candida Ernobii	0	77	1	0	0	0	0	0	0	0	0	0	0	1	0	0	0	14	0	1	0
zOTU_125	Fungi	Ascomycota	Saccharomycetes	Saccharomycetales	Pichiaceae	Pichia	Pichia Sp.	0	26	1	0	0	0	0	0	0	0	0	0	0	0	0	0	0	2	0	0	0
zOTU_126	Fungi	Basidiomycota	Tremellomycetes	Tremellales	Cryptococcaceae	Cryptococcus	Cryptococcus Heimaeyensis	642	0	0	8	0	0	1	1	0	1	0	1	2	0	0	2	0	0	1	2	1
zOTU_127	Fungi	Ascomycota	Saccharomycetes	Saccharomycetales	Dipodascaceae	Galactomyces	Galactomyces Geotrichum	66	3	0	0	0	1	0	1	0	2	1	1	0	3	0	0	0	0	0	1	0
zOTU_128	Fungi	Ascomycota	Pezizomycetes	Pezizales	Ascodesmidaceae	Cephaliophora	Cephaliophora Tropica	19	1	0	0	0	0	0	0	0	1	0	0	0	0	0	0	0	1	0	0	0
zOTU_129	Fungi	Basidiomycota	Tremellomycetes	Tremellales	Cryptococcaceae	Cryptococcus	Cryptococcus Victoriae	12	0	0	121	0	0	0	0	0	0	0	0	0	0	1	1	0	0	0	0	0
zOTU_130	Fungi	Ascomycota	Saccharomycetes	Saccharomycetales	Debaryomycetaceae	Yamadazyma	Candida Atlantica	10	0	0	1	24	1	1	0	0	9	1	1	1	1	1	0	0	88	0	1	2
zOTU_131	Fungi	Ascomycota	Saccharomycetes	Saccharomycetales	Saccharomycetaceae	Kluyveromyces	Kluyveromyces Lactis	6	0	0	137	0	0	0	0	0	0	0	0	0	0	0	0	1	0	0	0	0
zOTU_132	Fungi	Ascomycota	Pezizomycetes	Pezizales	Discinaceae	Hydnotrya	Hydnotrya Tulasnei	4	0	0	111	0	0	0	0	0	0	0	0	0	0	0	0	0	0	0	0	0
zOTU_133	Fungi	Ascomycota	Pezizomycetes	Pezizales	Discinaceae	Hydnotrya	Hydnotrya Tulasnei	4	26	0	0	2	0	0	0	0	1	2	0	1	0	0	0	0	2	0	0	0
zOTU_134	Fungi	Basidiomycota	Tremellomycetes	Tremellales	Cryptococcaceae	Cryptococcus	Cryptococcus Victoriae	3	85	0	0	0	0	0	1	0	0	0	1	0	1	0	1	0	3	0	1	1
zOTU_135	Fungi	Ascomycota	Saccharomycetes	Saccharomycetales	Saccharomycetaceae	Torulaspora	Torulaspora Delbrueckii	2	0	0	62	0	0	0	0	0	0	0	0	0	0	0	0	0	0	0	0	0
zOTU_136	Fungi	Ascomycota	Saccharomycetes	Saccharomycetales	Saccharomycetales	Candida	Candida Blankii	2	0	0	2	21	0	0	0	0	3	0	0	0	0	0	0	0	4	0	0	0
zOTU_137	Fungi	Basidiomycota	Tremellomycetes	Tremellales	Cryptococcaceae	Cryptococcus	Cryptococcus Heimaeyensis	2	542	0	0	1	0	1	1	0	0	0	1	1	1	1	2	1	0	0	1	1
zOTU_138	Fungi	Basidiomycota	Malasseziomycetes	Malasseziales	Malasseziaceae	Malassezia	Malassezia Restricta	1	0	0	109	0	0	0	0	0	0	0	0	0	0	0	0	0	0	0	0	0
zOTU_139	Fungi	Basidiomycota	Malasseziomycetes	Malasseziales	Malasseziaceae	Malassezia	Malassezia Restricta	1	62	0	0	0	0	0	0	0	1	0	0	0	1	0	0	0	0	1	0	0
zOTU_140	Fungi	Basidiomycota	Agaricomycetes	Russulales	Stereaceae	Stereum	Stereum Sanguinolentum	1	24	0	0	0	0	0	0	0	0	0	1	0	0	0	0	0	0	0	0	0
zOTU_141	Fungi	Basidiomycota	Tremellomycetes	Trichosporonales	Trichosporonaceae	Trichosporon	Trichosporon Asahii	1	1	0	0	0	0	1	0	0	18	3	0	0	0	0	1	0	0	0	0	1
zOTU_142	Fungi	Ascomycota	Dothideomycetes	Dothideales	Saccotheciaceae	Aureobasidium	Aureobasidium Pullulans	1	1	0	0	0	0	0	0	0	7	0	0	0	0	0	0	0	1	0	0	0
zOTU_143	Fungi	Basidiomycota	Agaricomycetes	Russulales	Stereaceae	Stereum	Stereum Sanguinolentum	1	0	0	0	11	0	0	0	0	1	0	0	0	0	0	0	0	2	0	0	0
zOTU_144	Fungi	Ascomycota	Dothideomycetes	Pleosporales	Didymosphaeriaceae	Paraphaeosphaeria	Paraconiothyrium Sporulosum	0	0	0	54	1	0	0	0	0	0	0	1	0	0	0	0	0	0	0	1	0
zOTU_145	Fungi	Ascomycota	Dothideomycetes	Pleosporales	Didymellaceae	Phoma	Phoma Sp.	0	0	0	23	0	0	0	0	0	0	0	1	1	0	1	0	0	1	0	0	0
zOTU_146	Fungi	Ascomycota	Saccharomycetes	Saccharomycetales	Dipodascaceae	Yarrowia	Yarrowia Lipolytica	0	33	0	1	1	0	0	0	0	0	0	1	0	1	0	0	0	0	0	0	0
zOTU_147	Fungi	Mucoromycota	Mucoromycetes	Mucorales	Mucoraceae	Mucor	Mucor Circinelloides	0	0	0	1	0	0	0	0	0	0	0	0	1	0	0	1	0	40	0	1	0
zOTU_148	Fungi	Basidiomycota	Wallemiomycetes	Wallemiales	Wallemiaceae	Wallemia	Wallemia Sp.	0	0	0	1	0	0	1	0	0	0	0	0	0	0	0	0	0	2	8	3	3
zOTU_149	Fungi	Basidiomycota	Malasseziomycetes	Malasseziales	Malasseziaceae	Malassezia	Malassezia Sympodialis	0	37	0	0	0	0	0	0	0	0	0	0	0	0	0	0	0	0	0	0	0
zOTU_150	Fungi	Ascomycota	Saccharomycetes	Saccharomycetales	Saccharomycetaceae	Torulaspora	Torulaspora Delbrueckii	0	36	0	0	0	0	0	0	0	0	0	0	0	0	0	0	0	0	0	1	0
zOTU_151	Fungi	Basidiomycota	Malasseziomycetes	Malasseziales	Malasseziaceae	Malassezia	Malassezia Restricta	0	33	0	0	1	0	1	0	0	0	0	1	0	0	0	0	0	0	0	0	0
zOTU_152	Fungi	Basidiomycota	Tremellomycetes	Tremellales	Cryptococcaceae	Cryptococcus	Cryptococcus Oeirensis	0	22	0	0	0	0	0	0	0	0	0	0	0	0	0	0	0	0	0	0	0
zOTU_153	Fungi	Ascomycota	Saccharomycetes	Saccharomycetales	Saccharomycetaceae	Kluyveromyces	Kluyveromyces Lactis	0	1	0	0	10	0	0	0	0	0	0	0	1	0	0	1	0	0	3	3	3
zOTU_154	Fungi	Ascomycota	Saccharomycetes	Saccharomycetales	Debaryomycetaceae	Debaryomyces	Debaryomyces Hansenii	0	0	0	0	0	3	1	0	0	0	0	0	0	0	1	0	1	1	2	2	3
zOTU_155	Fungi	Ascomycota	Saccharomycetes	Saccharomycetales	Dipodascaceae	Galactomyces	Galactomyces Geotrichum	0	0	0	0	0	0	0	0	0	0	0	0	0	0	0	0	0	9	0	0	0
zOTU_156	Fungi	Ascomycota	Saccharomycetes	Saccharomycetales	Saccharomycetaceae	Saccharomyces	Saccharomyces Bayanus	0	0	0	0	0	0	0	0	0	0	0	0	0	0	0	0	0	17	0	0	0
zOTU_157	Fungi	Basidiomycota	Tremellomycetes	Tremellales	Cryptococcaceae	Cryptococcus	Cryptococcus Heimaeyensis	0	0	0	0	0	0	0	0	0	0	0	3	1	0	1	0	0	0	1	4	1
zOTU_158	Fungi	Basidiomycota	Agaricomycetes	Russulales	Stereaceae	Stereum	Stereum Sanguinolentum	0	0	0	0	0	0	2	2	0	0	0	1	1	0	0	2	0	0	0	0	0
